# Supplementary material for: Enhanced Fermentation of Pu-Erh Tea with Aspergillus niger: Quality and Microbial Community Analysis
Source: Molecules. 2024 Nov 28;29(23):5647. doi: 10.3390/molecules29235647 (PMC11643846; doi:10.3390/molecules29235647)
Supplement: Supplementary file 1 [file molecules-29-05647-s001.zip]

Archive with 3 entries (2 files):
- molecules-3300337-supplementary/Table/
- molecules-3300337-supplementary/Table/Table S1.xlsx
- molecules-3300337-supplementary/Table/Table S2.xlsx
