# Supplementary material for: Enhanced Fermentation of Pu-Erh Tea with Aspergillus niger: Quality and Microbial Community Analysis
Source: Molecules. 2024 Nov 28;29(23):5647. doi: 10.3390/molecules29235647 (PMC11643846; doi:10.3390/molecules29235647)
Supplement: Supplementary file 1 [file molecules-29-05647-s001.zip › molecules-3300337-supplementary/Table/Table S1.xlsx]

## Sheet: Sheet1
id	MS2 name	HMDB	CAS	KEGG COMPOUND ID	Super.Class	Class	Sub.Class
1	1-Aminocyclopropanecarboxylic acid	HMDB0036458	22059-21-8		Organic acids and derivatives	Carboxylic acids and derivatives	Amino acids, peptides, and analogues
2	Creatine	HMDB0000064	57-00-1	C00300	Organic acids and derivatives	Carboxylic acids and derivatives	Amino acids, peptides, and analogues
3	L-Alanine	HMDB0000161	56-41-7	C00041	Organic acids and derivatives	Carboxylic acids and derivatives	Amino acids, peptides, and analogues
4	L-Proline	HMDB0000162	147-85-3	C00148	Organic acids and derivatives	Carboxylic acids and derivatives	Amino acids, peptides, and analogues
5	D-Ornithine	HMDB0003374	348-66-3	C00515	Organic acids and derivatives	Carboxylic acids and derivatives	Amino acids, peptides, and analogues
6	N-Acetyl-L-alanine	HMDB0000766	97-69-8		Organic acids and derivatives	Carboxylic acids and derivatives	Amino acids, peptides, and analogues
7	Carbenicillin	HMDB0014717	4697-36-3	C06869	Organic acids and derivatives	Carboxylic acids and derivatives	Amino acids, peptides, and analogues
8	N6-Acetyl-L-lysine	HMDB0000206	692-04-6	C02727	Organic acids and derivatives	Carboxylic acids and derivatives	Amino acids, peptides, and analogues
9	N-Acetyl-L-phenylalanine	HMDB0000512	2018-61-3	C03519	Organic acids and derivatives	Carboxylic acids and derivatives	Amino acids, peptides, and analogues
10	L-Phenylalanine	HMDB0000159	63-91-2	C00079	Organic acids and derivatives	Carboxylic acids and derivatives	Amino acids, peptides, and analogues
11	L-Glutamine	HMDB0000641	56-85-9	C00064	Organic acids and derivatives	Carboxylic acids and derivatives	Amino acids, peptides, and analogues
12	L-Isoleucine	HMDB0000172	73-32-5	C00407	Organic acids and derivatives	Carboxylic acids and derivatives	Amino acids, peptides, and analogues
13	L-Lysine	HMDB0000182	56-87-1	C00047	Organic acids and derivatives	Carboxylic acids and derivatives	Amino acids, peptides, and analogues
14	Dimethylglycine	HMDB0000092	1118-68-9	C01026	Organic acids and derivatives	Carboxylic acids and derivatives	Amino acids, peptides, and analogues
15	Acetylglycine	HMDB0000532	543-24-8		Organic acids and derivatives	Carboxylic acids and derivatives	Amino acids, peptides, and analogues
16	L-Serine	HMDB0000187	56-45-1	C00065	Organic acids and derivatives	Carboxylic acids and derivatives	Amino acids, peptides, and analogues
17	Phenylacetylglycine	HMDB0000821	500-98-1	C05598	Organic acids and derivatives	Carboxylic acids and derivatives	Amino acids, peptides, and analogues
18	N6,N6,N6-Trimethyl-L-lysine	HMDB0001325	19253-88-4	C03793	Organic acids and derivatives	Carboxylic acids and derivatives	Amino acids, peptides, and analogues
19	Prilocaine	HMDB0014888	721-50-6	C07531	Organic acids and derivatives	Carboxylic acids and derivatives	Amino acids, peptides, and analogues
20	L-Arginine	HMDB0000517	74-79-3	C00062	Organic acids and derivatives	Carboxylic acids and derivatives	Amino acids, peptides, and analogues
21	Isovalerylglycine	HMDB0000678	16284-60-9		Organic acids and derivatives	Carboxylic acids and derivatives	Amino acids, peptides, and analogues
22	Creatinine	HMDB0000562	60-27-5	C00791	Organic acids and derivatives	Carboxylic acids and derivatives	Amino acids, peptides, and analogues
23	Tyramine	HMDB0000306	51-67-2	C00483	Benzenoids	Benzene and substituted derivatives	Phenethylamines
24	L-Asparagine	HMDB0000168	70-47-3	C00152	Organic acids and derivatives	Carboxylic acids and derivatives	Amino acids, peptides, and analogues
25	L-Histidine	HMDB0000177	71-00-1	C00135	Organic acids and derivatives	Carboxylic acids and derivatives	Amino acids, peptides, and analogues
26	Nafcillin	HMDB0014745	985-16-0	C07250	Organic acids and derivatives	Carboxylic acids and derivatives	Amino acids, peptides, and analogues
27	D-Aspartic acid	HMDB0006483	1783-96-6	C00402	Organic acids and derivatives	Carboxylic acids and derivatives	Amino acids, peptides, and analogues
28	N-Acetyl-L-aspartic acid	HMDB0000812	997-55-7	C01042	Organic acids and derivatives	Carboxylic acids and derivatives	Amino acids, peptides, and analogues
29	L-Leucine	HMDB0000687	61-90-5	C00123	Organic acids and derivatives	Carboxylic acids and derivatives	Amino acids, peptides, and analogues
30	3-Aminobutanoic acid	HMDB0031654	541-48-0		Organic acids and derivatives	Carboxylic acids and derivatives	Amino acids, peptides, and analogues
31	L-Threonine	HMDB0000167	72-19-5	C00188	Organic acids and derivatives	Carboxylic acids and derivatives	Amino acids, peptides, and analogues
32	L-Valine	HMDB0000883	72-18-4	C00183	Organic acids and derivatives	Carboxylic acids and derivatives	Amino acids, peptides, and analogues
33	Lisinopril	HMDB0001938	83915-83-7	D00362	Organic acids and derivatives	Carboxylic acids and derivatives	Amino acids, peptides, and analogues
34	Azlocillin	HMDB0015194	37091-66-0	C06839	Organic acids and derivatives	Carboxylic acids and derivatives	Amino acids, peptides, and analogues
35	Glycylproline	HMDB0000721	704-15-4		Organic acids and derivatives	Carboxylic acids and derivatives	Amino acids, peptides, and analogues
36	Gamma-Glutamylcysteine	HMDB0001049	636-58-8	C00669	Organic acids and derivatives	Carboxylic acids and derivatives	Amino acids, peptides, and analogues
37	Baclofen	HMDB0014327	1134-47-0		Organic acids and derivatives	Carboxylic acids and derivatives	Amino acids, peptides, and analogues
38	2-Furoylglycine	HMDB0000439	5657-19-2		Organic acids and derivatives	Carboxylic acids and derivatives	Amino acids, peptides, and analogues
39	Allocystathionine	HMDB0000455	535-34-2	C00542	Organic acids and derivatives	Carboxylic acids and derivatives	Amino acids, peptides, and analogues
40	Phenylpropionylglycine	HMDB0000860	56613-60-6		Organic acids and derivatives	Carboxylic acids and derivatives	Amino acids, peptides, and analogues
41	3-Methylhistidine	HMDB0000479	368-16-1	C01152	Organic acids and derivatives	Carboxylic acids and derivatives	Amino acids, peptides, and analogues
42	N-Acetylglutamine	HMDB0006029	2490-97-3		Organic acids and derivatives	Carboxylic acids and derivatives	Amino acids, peptides, and analogues
43	Suberylglycine	HMDB0000953	60317-54-6		Organic acids and derivatives	Carboxylic acids and derivatives	Amino acids, peptides, and analogues
44	L-homoserine	HMDB0000719	672-15-1	C00263	Organic acids and derivatives	Carboxylic acids and derivatives	Amino acids, peptides, and analogues
45	Propionylglycine	HMDB0000783	21709-90-0		Organic acids and derivatives	Carboxylic acids and derivatives	Amino acids, peptides, and analogues
46	Oxytocin	HMDB0002865	50-56-6	C00746	Organic acids and derivatives	Carboxylic acids and derivatives	Amino acids, peptides, and analogues
47	O-Phosphotyrosine	HMDB0006049		C06501	Organic acids and derivatives	Carboxylic acids and derivatives	Amino acids, peptides, and analogues
48	Ergothioneine	HMDB0003045	497-30-3	C05570	Organic acids and derivatives	Carboxylic acids and derivatives	Amino acids, peptides, and analogues
49	L-Thyronine	HMDB0000667	1596-67-4		Organic acids and derivatives	Carboxylic acids and derivatives	Amino acids, peptides, and analogues
50	Iminodiacetic acid	HMDB0011753	142-73-4	C19911	Organic acids and derivatives	Carboxylic acids and derivatives	Amino acids, peptides, and analogues
51	L-Norleucine	HMDB0001645	327-57-1	C01933	Organic acids and derivatives	Carboxylic acids and derivatives	Amino acids, peptides, and analogues
52	Argininosuccinic acid	HMDB0000052	2387-71-5	C03406	Organic acids and derivatives	Carboxylic acids and derivatives	Amino acids, peptides, and analogues
53	5-Aminolevulinic acid	HMDB0001149	106-60-5	C00430	Organic acids and derivatives	Carboxylic acids and derivatives	Amino acids, peptides, and analogues
54	3-Hydroxyanthranilic acid	HMDB0001476	548-93-6	C00632	Benzenoids	Benzene and substituted derivatives	Benzoic acids and derivatives
55	N-Acetyl-L-tyrosine	HMDB0000866	537-55-3	C01657	Organic acids and derivatives	Carboxylic acids and derivatives	Amino acids, peptides, and analogues
56	Nateglinide	HMDB0014869	105816-04-4	C12508	Organic acids and derivatives	Carboxylic acids and derivatives	Amino acids, peptides, and analogues
57	beta-Alanine	HMDB0000056	107-95-9	C00099	Organic acids and derivatives	Carboxylic acids and derivatives	Amino acids, peptides, and analogues
58	1-Methylhistidine	HMDB0000001	332-80-9	C01152	Organic acids and derivatives	Carboxylic acids and derivatives	Amino acids, peptides, and analogues
59	Glycine	HMDB0000123	56-40-6	C00037	Organic acids and derivatives	Carboxylic acids and derivatives	Amino acids, peptides, and analogues
60	Pentosidine	HMDB0003933	124505-87-9		Organic acids and derivatives	Carboxylic acids and derivatives	Amino acids, peptides, and analogues
61	Nicotinuric acid	HMDB0003269	583-08-4	C05380	Organic acids and derivatives	Carboxylic acids and derivatives	Amino acids, peptides, and analogues
62	N-Methyl-D-aspartic acid	HMDB0002393	6384-92-5	C12269	Organic acids and derivatives	Carboxylic acids and derivatives	Amino acids, peptides, and analogues
63	5-Aminopentanoic acid	HMDB0003355	660-88-8	C00431	Organic acids and derivatives	Carboxylic acids and derivatives	Amino acids, peptides, and analogues
64	N-Acetyl-L-methionine	HMDB0011745	65-82-7	C02712	Organic acids and derivatives	Carboxylic acids and derivatives	Amino acids, peptides, and analogues
65	Guanidoacetic acid	HMDB0000128	352-97-6	C00581	Organic acids and derivatives	Carboxylic acids and derivatives	Amino acids, peptides, and analogues
66	L-Cystine	HMDB0000192	56-89-3	C00491	Organic acids and derivatives	Carboxylic acids and derivatives	Amino acids, peptides, and analogues
67	Allysine	HMDB0001263	1962-83-0	C01475	Organic acids and derivatives	Carboxylic acids and derivatives	Amino acids, peptides, and analogues
68	Trimethylamine N-oxide	HMDB0000925	1184-78-7	C01104	Organic nitrogen compounds	Organonitrogen compounds	Aminoxides
69	Histamine	HMDB0000870	51-45-6	C00388	Organic nitrogen compounds	Organonitrogen compounds	Amines
70	1-Methylhistamine	HMDB0000898	501-75-7	C05127	Organic nitrogen compounds	Organonitrogen compounds	Amines
71	Acetylvalerenolic acid	HMDB0035687	81397-67-3		Lipids and lipid-like molecules	Prenol lipids	Sesquiterpenoids
72	alpha-Farnesene	HMDB0036065	125037-13-0		Lipids and lipid-like molecules	Prenol lipids	Sesquiterpenoids
73	Xanthohumol	HMDB0037479	6754-58-1		Phenylpropanoids and polyketides	Linear 1,3-diarylpropanoids	Chalcones and dihydrochalcones
74	3,4-Dihydroxyhydrocinnamic acid	HMDB0000423	1078-61-1	C10447	Phenylpropanoids and polyketides	Phenylpropanoic acids
75	Phloretin	HMDB0003306	60-82-2	C00774	Phenylpropanoids and polyketides	Linear 1,3-diarylpropanoids	Chalcones and dihydrochalcones
76	Curcumin	HMDB0002269	458-37-7	C10443	Phenylpropanoids and polyketides	Diarylheptanoids	Linear diarylheptanoids
77	Bisdemethoxycurcumin	HMDB0002114	24939-16-0		Phenylpropanoids and polyketides	Diarylheptanoids	Linear diarylheptanoids
78	Ibuprofen	HMDB0001925	15687-27-1	C01588	Phenylpropanoids and polyketides	Phenylpropanoic acids
79	Demethoxycurcumin	HMDB0033801	22608-11-3		Phenylpropanoids and polyketides	Diarylheptanoids	Linear diarylheptanoids
80	Hydroxyphenyllactic acid	HMDB0000755	306-23-0	C03672	Phenylpropanoids and polyketides	Phenylpropanoic acids
81	Phenyllactic acid	HMDB0000779	828-01-3	C01479	Phenylpropanoids and polyketides	Phenylpropanoic acids
82	Carbidopa	HMDB0014336	28860-95-9		Phenylpropanoids and polyketides	Phenylpropanoic acids
83	Methyldopa	HMDB0011754	555-30-6	C07194	Phenylpropanoids and polyketides	Phenylpropanoic acids
84	4-Pyridoxic acid	HMDB0000017	82-82-6	C00847	Organoheterocyclic compounds	Pyridines and derivatives	Pyridinecarboxylic acids and derivatives
85	Chlorogenic acid	HMDB0003164	327-97-9	C00852	Organic oxygen compounds	Organooxygen compounds	Alcohols and polyols
86	myo-Inositol	HMDB0000211	87-89-8	C00137	Organic oxygen compounds	Organooxygen compounds	Alcohols and polyols
87	Ribitol	HMDB0000508	488-81-3	C00474	Organic oxygen compounds	Organooxygen compounds	Carbohydrates and carbohydrate conjugates
88	D-Pinitol	HMDB0034219	10284-63-6	C03844	Organic oxygen compounds	Organooxygen compounds	Alcohols and polyols
89	Quinic acid	HMDB0003072	77-95-2	C06746	Organic oxygen compounds	Organooxygen compounds	Alcohols and polyols
90	Perillyl alcohol	HMDB0003634	536-59-4	C02452	Lipids and lipid-like molecules	Prenol lipids	Monoterpenoids
91	Benzoic acid	HMDB0001870	65-85-0	C00180	Benzenoids	Benzene and substituted derivatives	Benzoic acids and derivatives
92	Gentisic acid	HMDB0000152	490-79-9	C00628	Benzenoids	Benzene and substituted derivatives	Benzoic acids and derivatives
93	Phenylacetic acid	HMDB0000209	103-82-2	C07086	Benzenoids	Benzene and substituted derivatives
94	Gallic acid	HMDB0005807	149-91-7	C01424	Benzenoids	Benzene and substituted derivatives	Benzoic acids and derivatives
95	Diphenylamine	HMDB0032562	122-39-4	C11016	Benzenoids	Benzene and substituted derivatives	Aniline and substituted anilines
96	Homoveratric acid	HMDB0000434	93-40-3		Benzenoids	Benzene and substituted derivatives	Methoxybenzenes
97	Zingerone	HMDB0032590	122-48-5	C17497	Benzenoids	Phenols	Methoxyphenols
98	Aspirin	HMDB0001879	50-78-2	C01405	Benzenoids	Benzene and substituted derivatives	Benzoic acids and derivatives
99	Methyl 2-aminobenzoate	HMDB0029703	134-20-3		Benzenoids	Benzene and substituted derivatives	Benzoic acids and derivatives
100	3-Methylphenylacetic acid	HMDB0002222	621-36-3		Benzenoids	Benzene and substituted derivatives	Toluenes
101	2-Methoxybenzoic acid	HMDB0032604	579-75-9		Benzenoids	Benzene and substituted derivatives	Benzoic acids and derivatives
102	Anethole	HMDB0030837	4180-23-8		Benzenoids	Phenol ethers	Anisoles
103	Vanillic acid	HMDB0000484	121-34-6	C06672	Benzenoids	Benzene and substituted derivatives	Benzoic acids and derivatives
104	3-Hydroxymandelic acid	HMDB0000750	17119-15-2		Benzenoids	Phenols	1-hydroxy-4-unsubstituted benzenoids
105	Capsaicin	HMDB0002227	404-86-4	C06866	Benzenoids	Phenols	Methoxyphenols
106	3,4-Dihydroxymandelic acid	HMDB0001866	775-01-9	C05580	Benzenoids	Phenols	Benzenediols
107	Phenol	HMDB0000228	108-95-2	C00146	Benzenoids	Phenols	1-hydroxy-4-unsubstituted benzenoids
108	Pyrocatechol	HMDB0000957	120-80-9	C00090	Benzenoids	Phenols	Benzenediols
109	Terbutaline	HMDB0015009	23031-25-6	C07129	Benzenoids	Phenols	Benzenediols
110	3-Methoxytyramine	HMDB0000022	554-52-9	C05587	Benzenoids	Phenols	Methoxyphenols
111	p-Cresol	HMDB0001858	106-44-5	C01468	Benzenoids	Phenols	Cresols
112	Vanillin	HMDB0012308	121-33-5	C00755	Benzenoids	Phenols	Methoxyphenols
113	Sinapyl alcohol	HMDB0013070	537-33-7	C02325	Benzenoids	Phenols	Methoxyphenols
114	6-Hydroxydopamine	HMDB0001537	1199-18-4		Benzenoids	Phenols	Benzenediols
115	3-Methoxy-4-Hydroxyphenylglycol Sulfate	HMDB0003332	71324-20-4		Benzenoids	Phenols	Methoxyphenols
116	p-Hydroxyphenylacetic acid	HMDB0000020	156-38-7	C00642	Benzenoids	Phenols	1-hydroxy-2-unsubstituted benzenoids
117	p-Hydroxymandelic acid	HMDB0000822	1198-84-1	C11527	Benzenoids	Phenols	1-hydroxy-2-unsubstituted benzenoids
118	Gemfibrozil	HMDB0015371	25812-30-0	C07020	Benzenoids	Phenol ethers
119	Venlafaxine	HMDB0005016	93413-69-5	C07187	Benzenoids	Phenol ethers	Anisoles
120	4-Methoxyphenylacetic acid	HMDB0002072	104-01-8		Benzenoids	Phenol ethers	Anisoles
121	Oxprenolol	HMDB0015520	6452-71-7		Benzenoids	Phenol ethers
122	Mexiletine	HMDB0014523	31828-71-4	C07220	Benzenoids	Phenol ethers
123	Trimethoprim	HMDB0014583	738-70-5	C01965	Benzenoids	Phenol ethers	Anisoles
124	PC(16:0/16:0)	HMDB0000564	63-89-8	C00157	Lipids and lipid-like molecules	Glycerophospholipids	Glycerophosphocholines
125	Glycerophosphocholine	HMDB0000086	28319-77-9	C00670	Lipids and lipid-like molecules	Glycerophospholipids	Glycerophosphocholines
126	Glycerol 3-phosphate	HMDB0000126	20883	C00093	Lipids and lipid-like molecules	Glycerophospholipids	Glycerophosphates
127	PS(16:0/16:0)	HMDB0000614	3036-82-6	C02737	Lipids and lipid-like molecules	Glycerophospholipids	Glycerophosphoserines
128	PC(20:5(5Z,8Z,11Z,14Z,17Z)/20:5(5Z,8Z,11Z,14Z,17Z))	HMDB0008511		C00157	Lipids and lipid-like molecules	Glycerophospholipids	Glycerophosphocholines
129	Adenosine	HMDB0000050	58-61-7	C00212	Nucleosides, nucleotides, and analogues	Purine nucleosides
130	5-Methylcytidine	HMDB0000982	2140-61-6		Nucleosides, nucleotides, and analogues	Pyrimidine nucleosides
131	Cytidine	HMDB0000089	65-46-3	C00475	Nucleosides, nucleotides, and analogues	Pyrimidine nucleosides
132	5'-Deoxyadenosine	HMDB0001983	4754-39-6	C05198	Nucleosides, nucleotides, and analogues	5'-deoxyribonucleosides
133	Inosine	HMDB0000195	58-63-9	C00294	Nucleosides, nucleotides, and analogues	Purine nucleosides
134	Uracil	HMDB0000300	66-22-8	C00106	Organoheterocyclic compounds	Diazines	Pyrimidines and pyrimidine derivatives
135	Xanthosine	HMDB0000299	146-80-5	C01762	Nucleosides, nucleotides, and analogues	Purine nucleosides
136	3'-O-methylguanosine	HMDB0006038	10300-27-3		Nucleosides, nucleotides, and analogues	Purine nucleosides
137	Cytosine	HMDB0000630	71-30-7	C00380	Organoheterocyclic compounds	Diazines	Pyrimidines and pyrimidine derivatives
138	Uridine	HMDB0000296	58-96-8	C00299	Nucleosides, nucleotides, and analogues	Pyrimidine nucleosides
139	3'-O-methyladenosine	HMDB0006023	10300-22-8		Nucleosides, nucleotides, and analogues	Purine nucleosides
140	Pseudouridine	HMDB0000767	1445-07-4	C02067	Nucleosides, nucleotides, and analogues	Nucleoside and nucleotide analogues
141	Deoxycytidine	HMDB0000014	951-77-9	C00881	Nucleosides, nucleotides, and analogues	Pyrimidine nucleosides	Pyrimidine 2'-deoxyribonucleosides
142	Deoxyadenosine	HMDB0000101	958-09-8	C00559	Nucleosides, nucleotides, and analogues	Purine nucleosides	Purine 2'-deoxyribonucleosides
143	7-Methylguanosine	HMDB0001107	20244-86-4		Nucleosides, nucleotides, and analogues	Purine nucleosides
144	Ribothymidine	HMDB0000884	1463-10-1		Nucleosides, nucleotides, and analogues	Pyrimidine nucleosides
145	Adenylsuccinic acid	HMDB0000536	19046-78-7	C03794	Benzenoids	Benzene and substituted derivatives	Biphenyls and derivatives
146	L-Methionine	HMDB0000696	63-68-3	C00073	Organic acids and derivatives	Carboxylic acids and derivatives	Amino acids, peptides, and analogues
147	Diaminopimelic acid	HMDB0001370	583-93-7	C00666	Organic acids and derivatives	Carboxylic acids and derivatives	Amino acids, peptides, and analogues
148	Luteolin	HMDB0005800	491-70-3	C01514	Phenylpropanoids and polyketides	Flavonoids	Flavones
149	Apigenin	HMDB0002124	520-36-5	C01477	Phenylpropanoids and polyketides	Flavonoids	Flavones
150	Kaempferol	HMDB0005801	520-18-3	C05903	Phenylpropanoids and polyketides	Flavonoids	Flavones
151	Epigallocatechin Gallate	HMDB0003153	989-51-5	C09731	Phenylpropanoids and polyketides	Flavonoids	Flavans
152	Astragalin	HMDB0037429	480-10-4		Phenylpropanoids and polyketides	Flavonoids	Flavonoid glycosides
153	Apiin	HMDB0030843	26544-34-3	C04858	Benzenoids	Naphthalenes	Phenylnaphthalenes
154	Rutin	HMDB0003249	153-18-4	C05625	Phenylpropanoids and polyketides	Flavonoids	Flavonoid glycosides
155	Naringin	HMDB0002927	10236-47-2	C09789	Phenylpropanoids and polyketides	Flavonoids	Flavonoid glycosides
156	Diosmetin	HMDB0029676	520-34-3	C10038	Phenylpropanoids and polyketides	Flavonoids	O-methylated flavonoids
157	Thymidine	HMDB0000273	50-89-5	C00214	Nucleosides, nucleotides, and analogues	Pyrimidine nucleosides	Pyrimidine 2'-deoxyribonucleosides
158	Quercetin	HMDB0005794	117-39-5	C00389	Phenylpropanoids and polyketides	Flavonoids	Flavones
159	Theaflavin	HMDB0005788	1011850		Phenylpropanoids and polyketides	Flavonoids	Flavans
160	Amentoflavone	HMDB0030832	1617-53-4	C10018	Phenylpropanoids and polyketides	Flavonoids	Biflavonoids and polyflavonoids
161	Diosmin	HMDB0029548	520-27-4	C10039	Phenylpropanoids and polyketides	Flavonoids	Flavonoid glycosides
162	Myricitrin	HMDB0034360	17912-87-7	C10108	Phenylpropanoids and polyketides	Flavonoids	Flavonoid glycosides
163	Hesperetin	HMDB0005782	520-33-2	C01709	Phenylpropanoids and polyketides	Flavonoids	O-methylated flavonoids
164	Naringenin	HMDB0002670	480-41-1	C00509	Phenylpropanoids and polyketides	Flavonoids	Flavans
165	Ginkgetin	HMDB0033762	481-46-9	C10048	Phenylpropanoids and polyketides	Flavonoids	Biflavonoids and polyflavonoids
166	Myricetin	HMDB0002755	529-44-2	C10107	Phenylpropanoids and polyketides	Flavonoids	Flavones
167	Nobiletin	HMDB0029540	478-01-3	C10112	Phenylpropanoids and polyketides	Flavonoids	O-methylated flavonoids
168	Tangeritin	HMDB0030539	481-53-8	C10190	Phenylpropanoids and polyketides	Flavonoids	O-methylated flavonoids
169	Quercitrin	HMDB0033751	522-12-3	C01750	Phenylpropanoids and polyketides	Flavonoids	Flavonoid glycosides
170	Propylene glycol	HMDB0001881	57-55-6	C00583	Organic oxygen compounds	Organooxygen compounds	Alcohols and polyols
171	Flavone	HMDB0003075	525-82-6	C10043	Phenylpropanoids and polyketides	Flavonoids	Flavones
172	3-Hydroxyflavone	HMDB0031816	577-85-5	C01495	Phenylpropanoids and polyketides	Flavonoids	Flavones
173	Xanthurenic acid	HMDB0000881	59-00-7	C02470	Organoheterocyclic compounds	Quinolines and derivatives	Quinoline carboxylic acids
174	Phenylethylamine	HMDB0012275	64-04-0	C05332	Benzenoids	Benzene and substituted derivatives	Phenethylamines
175	5-Hydroxymethyluracil	HMDB0000469	4433-40-3	C03088	Organoheterocyclic compounds	Diazines	Pyrimidines and pyrimidine derivatives
176	Caffeic Acid	HMDB0001964	331-39-5	C01481	Phenylpropanoids and polyketides	Cinnamic acids and derivatives	Hydroxycinnamic acids and derivatives
177	4-Hydroxycinnamic acid	HMDB0002035	7400-08-0	C00811	Phenylpropanoids and polyketides	Cinnamic acids and derivatives	Hydroxycinnamic acids and derivatives
178	3,4,5-Trimethoxycinnamic acid	HMDB0002511	90-50-6		Phenylpropanoids and polyketides	Cinnamic acids and derivatives	Hydroxycinnamic acids and derivatives
179	Enterodiol	HMDB0005056	80226-00-2	C18166	Lignans, neolignans and related compounds	Dibenzylbutane lignans	Dibenzylbutanediol lignans
180	Rosmarinic Acid	HMDB0003572	537-15-5	C01850	Phenylpropanoids and polyketides	Cinnamic acids and derivatives	Hydroxycinnamic acids and derivatives
181	4-Methoxycinnamic acid	HMDB0002040	830-09-1		Phenylpropanoids and polyketides	Cinnamic acids and derivatives	Cinnamic acids
182	1-Naphthol	HMDB0012138	90-15-3	C11714	Benzenoids	Naphthalenes	Naphthols and derivatives
183	Erythrono-1,4-lactone	HMDB0000349	17675-99-9		Organoheterocyclic compounds	Lactones	Gamma butyrolactones
184	2-Hydroxyadenine	HMDB0000403	3373-53-3		Organoheterocyclic compounds	Imidazopyrimidines	Purines and purine derivatives
185	Propoxyphene	HMDB0014785	469-62-5	C07406	Phenylpropanoids and polyketides	Stilbenes
186	norpropoxyphene	HMDB0041962	66796-40-5		Phenylpropanoids and polyketides	Stilbenes
187	Tamoxifen	HMDB0014813	10540-29-1	C07108	Phenylpropanoids and polyketides	Stilbenes
188	Resveratrol	HMDB0003747	501-36-0	C03582	Phenylpropanoids and polyketides	Stilbenes
189	Acetylcholine	HMDB0000895	51-84-3	C01996	Organic nitrogen compounds	Organonitrogen compounds	Quaternary ammonium salts
190	Phosphorylcholine	HMDB0001565	626852	C00588	Organic nitrogen compounds	Organonitrogen compounds	Quaternary ammonium salts
191	Agmatine	HMDB0001432	306-60-5	C00179	Organic nitrogen compounds	Organonitrogen compounds	Guanidines
192	Betaine aldehyde	HMDB0001252	7418-61-3	C00576	Organic nitrogen compounds	Organonitrogen compounds	Quaternary ammonium salts
193	L-Carnitine	HMDB0000062	541-15-1	C00318	Organic nitrogen compounds	Organonitrogen compounds	Quaternary ammonium salts
194	Methylguanidine	HMDB0001522	471-29-4	C02294	Organic nitrogen compounds	Organonitrogen compounds	Guanidines
195	Choline	HMDB0000097	62-49-7	C00114	Organic nitrogen compounds	Organonitrogen compounds	Quaternary ammonium salts
196	3-Methyluridine	HMDB0004813	2140-69-4		Nucleosides, nucleotides, and analogues	Pyrimidine nucleosides
197	isocarboxazid	HMDB0015377	59-63-2		Benzenoids	Benzene and substituted derivatives
198	N2,N2-Dimethylguanosine	HMDB0004824	2140-67-2		Nucleosides, nucleotides, and analogues	Purine nucleosides
199	2-Methylbenzoic acid	HMDB0002340	118-90-1	C07215	Benzenoids	Benzene and substituted derivatives	Benzoic acids and derivatives
200	Pargyline	HMDB0015563	555-57-7	C07414	Benzenoids	Benzene and substituted derivatives	Phenylmethylamines
201	Cytidine 2',3'-cyclic phosphate	HMDB0011691	15718-51-1		Organic acids and derivatives	Carboxylic acids and derivatives	Amino acids, peptides, and analogues
202	2'-O-methyladenosine	HMDB0004326	2140-79-6	C04779	Nucleosides, nucleotides, and analogues	Purine nucleosides
203	3-Hydroxycapric acid	HMDB0002203	14292-26-3		Organic acids and derivatives	Hydroxy acids and derivatives	Medium-chain hydroxy acids and derivatives
204	Pentobarbital	HMDB0014457	76-74-4	C07422	Organoheterocyclic compounds	Diazines	Pyrimidines and pyrimidine derivatives
205	Carbamazepine	HMDB0014704	298-46-4	C06868	Organoheterocyclic compounds	Benzazepines	Dibenzazepines
206	Kynurenic acid	HMDB0000715	492-27-3	C01717	Organoheterocyclic compounds	Quinolines and derivatives	Quinoline carboxylic acids
207	Fluoxetine	HMDB0014615	54910-89-3		Benzenoids	Benzene and substituted derivatives	Trifluoromethylbenzenes
208	Azacitidine	HMDB0015063	320-67-2	C11262	Organic oxygen compounds	Organooxygen compounds	Carbohydrates and carbohydrate conjugates
209	1-methylguanosine	HMDB0001563	2140-65-0	C04545	Nucleosides, nucleotides, and analogues	Purine nucleosides
210	Enoxacin	HMDB0014610	74011-58-8	C06979	Organoheterocyclic compounds	Diazanaphthalenes	Naphthyridines
211	Zidovudine	HMDB0014638	30516-87-1	C07210	Nucleosides, nucleotides, and analogues	Pyrimidine nucleosides	Pyrimidine 2',3'-dideoxyribonucleosides
212	Aminopterin	HMDB0001833	54-62-6	D02527	Organoheterocyclic compounds	Pteridines and derivatives	Pterins and derivatives
213	Muramic acid	HMDB0003254	1114-41-6	C06470	Organic oxygen compounds	Organooxygen compounds	Carbohydrates and carbohydrate conjugates
214	Nalidixic acid	HMDB0014917	389-08-2	C05079	Organoheterocyclic compounds	Diazanaphthalenes	Naphthyridines
215	Fluorouracil	HMDB0014684	51-21-8	C07649	Organoheterocyclic compounds	Diazines	Pyrimidines and pyrimidine derivatives
216	Lamivudine	HMDB0014847	134678-17-4	C07065	Nucleosides, nucleotides, and analogues	Nucleoside and nucleotide analogues	3'-thia pyrimidine nucleosides
217	Folinic acid	HMDB0001562	21314	C03479	Organoheterocyclic compounds	Pteridines and derivatives	Pterins and derivatives
218	Niflumic Acid	HMDB0015573	4394-00-7	C13698	Benzenoids	Benzene and substituted derivatives	Trifluoromethylbenzenes
219	Kinetin	HMDB0012245	525-79-1	C08272	Organoheterocyclic compounds	Imidazopyrimidines	Purines and purine derivatives
220	Primidone	HMDB0014932	125-33-7	C07371	Organoheterocyclic compounds	Diazines	Pyrimidines and pyrimidine derivatives
221	Dyphylline	HMDB0014789	479-18-5	C07819	Organoheterocyclic compounds	Imidazopyrimidines	Purines and purine derivatives
222	2-Phenylacetamide	HMDB0010715	103-81-1	C02505	Benzenoids	Benzene and substituted derivatives	Phenylacetamides
223	Amrinone	HMDB0015496	60719-84-8	C13594	Organoheterocyclic compounds	Pyridines and derivatives	Bipyridines and oligopyridines
224	Loxapine	HMDB0014552	28400	C07104	Organoheterocyclic compounds	Benzoxazepines	Dibenzoxazepines
225	Stavudine	HMDB0014787	3056-17-5	C07312	Nucleosides, nucleotides, and analogues	Nucleoside and nucleotide analogues
226	Alloxan	HMDB0002818	50-71-5	C07599	Organoheterocyclic compounds	Diazines	Pyrimidines and pyrimidine derivatives
227	Trimethobenzamide	HMDB0014800	138-56-7	C07178	Benzenoids	Benzene and substituted derivatives	Benzoic acids and derivatives
228	Isomaltose	HMDB0002923	499-40-1	C00252	Organic oxygen compounds	Organooxygen compounds	Carbohydrates and carbohydrate conjugates
229	Flumequine	HMDB0041895	42835-25-6		Organoheterocyclic compounds	Quinolines and derivatives	Quinoline carboxylic acids
230	Desipramine	HMDB0015282	50-47-5	C06943	Organoheterocyclic compounds	Benzazepines	Dibenzazepines
231	1-Salicylate glucuronide	HMDB0010313			Organic oxygen compounds	Organooxygen compounds	Carbohydrates and carbohydrate conjugates
232	Salsalate	HMDB0015471	552-94-3		Phenylpropanoids and polyketides	Depsides and depsidones
233	N-Oleoylethanolamine	HMDB0002088	111-58-0		Organic nitrogen compounds	Organonitrogen compounds	Amines
234	10-Hydroxycarbazepine	HMDB0060676			Organoheterocyclic compounds	Benzazepines	Dibenzazepines
235	Nitrofurantoin	HMDB0014836	67-20-9		Organoheterocyclic compounds	Azolidines	Imidazolidines
236	N-Acetylputrescine	HMDB0002064	18233-70-0	C02714	Organic acids and derivatives	Carboximidic acids and derivatives	Carboximidic acids
237	beta-Nicotinamide D-ribonucleotide	HMDB0059645			Nucleosides, nucleotides, and analogues	Pyridine nucleotides	Nicotinamide nucleotides
238	O-Desmethylnaproxen	HMDB0013989			Benzenoids	Naphthalenes	Naphthols and derivatives
239	N4-Acetylcytidine	HMDB0005923	3768-18-1		Nucleosides, nucleotides, and analogues	Pyrimidine nucleosides
240	5-Methoxyindoleacetate	HMDB0004096	3471-31-6	C05660	Organoheterocyclic compounds	Indoles and derivatives	Indolyl carboxylic acids and derivatives
241	Cyclopentolate	HMDB0015114	512-15-2	C06932	Benzenoids	Benzene and substituted derivatives
242	4-(4-Chlorophenyl)-4-hydroxypiperidine	HMDB0060902			Organoheterocyclic compounds	Piperidines	Phenylpiperidines
243	Naproxen	HMDB0001923	22204-53-1	C01517	Benzenoids	Naphthalenes
244	Promethazine	HMDB0015202	60-87-7	C07404	Organoheterocyclic compounds	Benzothiazines	Phenothiazines
245	Diltiazem	HMDB0014487	42399-41-7	C06958	Organoheterocyclic compounds	Benzothiazepines
246	2-Phenylbutyric acid	HMDB0000329	90-27-7		Benzenoids	Benzene and substituted derivatives	Phenylpropanes
247	N-Acetylneuraminic acid	HMDB0000230	131-48-6	C19910	Organic oxygen compounds	Organooxygen compounds	Carbohydrates and carbohydrate conjugates
248	Phenoxybenzamine	HMDB0015061	59-96-1	C07435	Benzenoids	Benzene and substituted derivatives	Phenylmethylamines
249	Acetomenaphthone	HMDB0032725	573-20-6		Benzenoids	Naphthalenes
250	Bicalutamide	HMDB0015260	90357-06-5	C08160	Benzenoids	Benzene and substituted derivatives	Trifluoromethylbenzenes
251	Linoleoyl ethanolamide	HMDB0012252	68171-52-8		Organic nitrogen compounds	Organonitrogen compounds	Amines
252	Acamprosate	HMDB0014797	77337-76-9		Organic acids and derivatives	Organic sulfonic acids and derivatives	Organosulfonic acids and derivatives
253	Barbituric acid	HMDB0041833	67-52-7		Organoheterocyclic compounds	Diazines	Pyrimidines and pyrimidine derivatives
254	Etomidate	HMDB0014437	33125-97-2	C07522	Organoheterocyclic compounds	Azoles	Imidazoles
255	Triethanolamine	HMDB0032538	102-71-6	C06771	Organic nitrogen compounds	Organonitrogen compounds	Amines
256	1-Methylxanthine	HMDB0010738			Organoheterocyclic compounds	Imidazopyrimidines	Purines and purine derivatives
257	2-Butoxyethanol	HMDB0031327	111-76-2	C19355	Organic oxygen compounds	Organooxygen compounds	Ethers
258	Sulpiride	HMDB0014535	15676-16-1		Benzenoids	Benzene and substituted derivatives	Benzenesulfonamides
259	Tolazoline	HMDB0014935	59-98-3	C07147	Benzenoids	Benzene and substituted derivatives
260	Meconine	HMDB0032652	569-31-3		Organoheterocyclic compounds	Isocoumarans	Isobenzofuranones
261	Phenacemide	HMDB0015253	63-98-9	C07428	Benzenoids	Benzene and substituted derivatives	Phenylacetamides
262	Dimethylbenzimidazole	HMDB0003701	582-60-5	C03114	Organoheterocyclic compounds	Benzimidazoles
263	1,2,3-Trihydroxybenzene	HMDB0013674	87-66-1	C01108	Benzenoids	Phenols	Benzenetriols and derivatives
264	Thiamine monophosphate	HMDB0002666	495-23-8	C01081	Organoheterocyclic compounds	Diazines	Pyrimidines and pyrimidine derivatives
265	7-Methyluric acid	HMDB0011107		C16355	Organoheterocyclic compounds	Imidazopyrimidines	Purines and purine derivatives
266	Metolazone	HMDB0014665	17560-51-9		Organoheterocyclic compounds	Diazanaphthalenes	Benzodiazines
267	Ethyl glucuronide	HMDB0010325	17685-04-0		Organic oxygen compounds	Organooxygen compounds	Carbohydrates and carbohydrate conjugates
268	Prazosin	HMDB0014600	19216-56-9	C07368	Organoheterocyclic compounds	Diazinanes	Piperazines
269	Benzamide	HMDB0004461	55-21-0	C09815	Benzenoids	Benzene and substituted derivatives	Benzoic acids and derivatives
270	Flutamide	HMDB0014642	13311-84-7	C07653	Benzenoids	Benzene and substituted derivatives	Trifluoromethylbenzenes
271	Cimetidine	HMDB0014644	51481-61-9	C06952	Organoheterocyclic compounds	Azoles	Imidazoles
272	Sulfaphenazole	HMDB0015667	526-08-9		Organoheterocyclic compounds	Azoles	Pyrazoles
273	Fosfomycin	HMDB0014966	23155-02-4	C06454	Organic acids and derivatives	Organic phosphonic acids and derivatives	Organic phosphonic acids
274	N1-Methyl-2-pyridone-5-carboxamide	HMDB0004193	701-44-0	C05842	Organoheterocyclic compounds	Pyridines and derivatives	Pyridinecarboxylic acids and derivatives
275	3-Aminosalicylic acid	HMDB0001972	570-23-0		Benzenoids	Benzene and substituted derivatives	Benzoic acids and derivatives
276	Felbamate	HMDB0015084	25451-15-4	C07501	Benzenoids	Benzene and substituted derivatives
277	1,3-Dicaffeoylquinic acid	HMDB0029279	19870-46-3		Organic oxygen compounds	Organooxygen compounds	Alcohols and polyols
278	N1,N12-Diacetylspermine	HMDB0002172	61345-83-3	C03413	Organic acids and derivatives	Carboximidic acids and derivatives	Carboximidic acids
279	Nitrobenzene	HMDB0041950	98-95-3		Benzenoids	Benzene and substituted derivatives	Nitrobenzenes
280	Fenoldopam	HMDB0014938	67227-57-0	C07693	Organoheterocyclic compounds	Benzazepines
281	Disulfiram	HMDB0014960	97-77-8	C01692	Organic nitrogen compounds	Organonitrogen compounds	Amines
282	Tolbutamide	HMDB0015256	64-77-7	C07148	Benzenoids	Benzene and substituted derivatives	Benzenesulfonamides
283	Formylanthranilic acid	HMDB0004089	3342-77-6	C05653	Benzenoids	Benzene and substituted derivatives	Benzoic acids and derivatives
284	Triflupromazine	HMDB0014650	146-54-3		Organoheterocyclic compounds	Benzothiazines	Phenothiazines
285	Phenelzine	HMDB0014918	51-71-8	C07430	Benzenoids	Benzene and substituted derivatives
286	Fluconazole	HMDB0014342	86386-73-4		Benzenoids	Benzene and substituted derivatives	Halobenzenes
287	Ranitidine	HMDB0001930	66357-59-3	D00673	Organic nitrogen compounds	Organonitrogen compounds	Amines
288	Miglitol	HMDB0014634	72432-03-2	C07708	Organoheterocyclic compounds	Piperidines
289	Isradipine	HMDB0014415	75695-93-1		Organoheterocyclic compounds	Benzoxadiazoles
290	Mirtazapine	HMDB0014514	61337-67-5	C07570	Organoheterocyclic compounds	Piperazinoazepines
291	Altretamine	HMDB0014631	645-05-6		Organic nitrogen compounds	Organonitrogen compounds	Amines
292	Cyclohexylamine	HMDB0031404	108-91-8	C00571	Organic nitrogen compounds	Organonitrogen compounds	Cyclohexylamines
293	Oxaprozin	HMDB0015126	21256-18-8	C07356	Organoheterocyclic compounds	Azoles	Oxazoles
294	Beta-D-Fructose 6-phosphate	HMDB0003971		C05345	Organic oxygen compounds	Organooxygen compounds	Carbohydrates and carbohydrate conjugates
295	Diethylcarbamazine	HMDB0014849	90-89-1	C07968	Organoheterocyclic compounds	Diazinanes	Piperazines
296	Clofibrate	HMDB0014774	637-07-0	C06916	Benzenoids	Benzene and substituted derivatives	Phenoxyacetic acid derivatives
297	Nabumetone	HMDB0014604	42924-53-8		Benzenoids	Naphthalenes
298	Indapamide	HMDB0014946	26807-65-8		Benzenoids	Benzene and substituted derivatives	Benzenesulfonamides
299	Picolinic acid	HMDB0002243	98-98-6	C10164	Organoheterocyclic compounds	Pyridines and derivatives	Pyridinecarboxylic acids and derivatives
300	Gemcitabine	HMDB0014584	95058-81-4	C07650	Nucleosides, nucleotides, and analogues	Pyrimidine nucleosides	Pyrimidine 2'-deoxyribonucleosides
301	Alfuzosin	HMDB0014490	81403-80-7		Organoheterocyclic compounds	Diazanaphthalenes	Benzodiazines
302	Nitrendipine	HMDB0015187	39562-70-4	C07713	Organoheterocyclic compounds	Pyridines and derivatives	Hydropyridines
303	Meloxicam	HMDB0014952	71125-38-7	C08169	Organoheterocyclic compounds	Benzothiazines
304	5,10-methylene-THF	HMDB0001533	31690-11-6	C00143	Organoheterocyclic compounds	Pteridines and derivatives	Pterins and derivatives
305	Famciclovir	HMDB0014570	104227-87-4		Organoheterocyclic compounds	Imidazopyrimidines	Purines and purine derivatives
306	N8-Acetylspermidine	HMDB0002189	34450-15-2	C01029	Organic acids and derivatives	Carboximidic acids and derivatives	Carboximidic acids
307	6-Hydroxynicotinic acid	HMDB0002658	5006-66-6	C01020	Organoheterocyclic compounds	Pyridines and derivatives	Pyridinecarboxylic acids and derivatives
308	Camphor	HMDB0059838	464-49-3		Lipids and lipid-like molecules	Prenol lipids	Monoterpenoids
309	m-Chlorohippuric acid	HMDB0001309	57728-59-3		Benzenoids	Benzene and substituted derivatives	Benzoic acids and derivatives
310	Minoxidil	HMDB0014494	38304-91-5		Organic nitrogen compounds	Organonitrogen compounds	Amines
311	Amitriptyline	HMDB0014466	50-48-6	C06824	Benzenoids	Dibenzocycloheptenes
312	Diethanolamine	HMDB0004437	111-42-2	C06772	Organic nitrogen compounds	Organonitrogen compounds	Amines
313	Phenylbutazone	HMDB0014950	50-33-9	C07440	Benzenoids	Benzene and substituted derivatives
314	5-Aminoimidazole-4-carboxamide	HMDB0003192	360-97-4	C04051	Organoheterocyclic compounds	Azoles	Imidazoles
315	3-Methyluric acid	HMDB0001970	605-99-2		Organoheterocyclic compounds	Imidazopyrimidines	Purines and purine derivatives
316	7,8-Dihydroneopterin	HMDB0002275	1218-98-0	C04874	Organoheterocyclic compounds	Pteridines and derivatives	Pterins and derivatives
317	epsilon-Caprolactam	HMDB0062769	105-60-2		Organoheterocyclic compounds	Lactams	Caprolactams
318	Sulfamerazine	HMDB0015521	127-79-7		Benzenoids	Benzene and substituted derivatives	Benzenesulfonamides
319	3-Methoxybenzoic acid	HMDB0032606	586-38-9		Benzenoids	Benzene and substituted derivatives	Benzoic acids and derivatives
320	Methaqualone	HMDB0240285			Organoheterocyclic compounds	Diazanaphthalenes	Benzodiazines
321	Bumetanide	HMDB0015024	28395-03-1		Benzenoids	Benzene and substituted derivatives	Diphenylethers
322	4-Oxoretinol	HMDB0012329	62702-55-0	C16683	Lipids and lipid-like molecules	Prenol lipids	Retinoids
323	Dapsone	HMDB0014395	80-08-0	C07666	Benzenoids	Benzene and substituted derivatives	Benzenesulfonyl compounds
324	3-Methylxanthine	HMDB0001886	1076-22-8	C16357	Organoheterocyclic compounds	Imidazopyrimidines	Purines and purine derivatives
325	Topiramate	HMDB0005034	97240-79-4	C07502	Organoheterocyclic compounds	Dioxolopyrans
326	L-Ribulose	HMDB0003371	2042-27-5	C00310	Organic oxygen compounds	Organooxygen compounds	Carbohydrates and carbohydrate conjugates
327	Melezitose	HMDB0011730	597-12-6	C08243	Organic oxygen compounds	Organooxygen compounds	Carbohydrates and carbohydrate conjugates
328	Sparfloxacin	HMDB0015339	110871-86-8	C07662	Organoheterocyclic compounds	Quinolines and derivatives	Quinoline carboxylic acids
329	Glycogen	HMDB0000757	9005-79-2	C00182	Organic oxygen compounds	Organooxygen compounds	Carbohydrates and carbohydrate conjugates
330	Maslinic Acid	HMDB0002392	4373-41-5	C16939	Lipids and lipid-like molecules	Prenol lipids	Triterpenoids
331	Nomilin	HMDB0035772	1063-77-0	C08773	Lipids and lipid-like molecules	Prenol lipids	Triterpenoids
332	Squalene	HMDB0000256	111-02-4	C00751	Lipids and lipid-like molecules	Prenol lipids	Triterpenoids
333	Serotonin	HMDB0000259	50-67-9	C00780	Organoheterocyclic compounds	Indoles and derivatives	Tryptamines and derivatives
334	Dopamine	HMDB0000073	62-31-7	C03758	Benzenoids	Phenols	Benzenediols
335	Homovanillic acid	HMDB0000118	306-08-1	C05582	Benzenoids	Phenols	Methoxyphenols
336	L-Dopa	HMDB0000181	59-92-7	C00355	Organic acids and derivatives	Carboxylic acids and derivatives	Amino acids, peptides, and analogues
337	Imidazoleacetic acid	HMDB0002024	645-65-8	C02835	Organoheterocyclic compounds	Azoles	Imidazoles
338	Adenine	HMDB0000034	73-24-5	C00147	Organoheterocyclic compounds	Imidazopyrimidines	Purines and purine derivatives
339	Indole	HMDB0000738	120-72-9	C00463	Organoheterocyclic compounds	Indoles and derivatives	Indoles
340	Betaine	HMDB0000043	107-43-7	C00719	Organic acids and derivatives	Carboxylic acids and derivatives	Amino acids, peptides, and analogues
341	SANGUINARINE	HMDB0029367	2447-54-3	C06162	Alkaloids and derivatives	Benzophenanthridine alkaloids	Quaternary benzophenanthridine alkaloids
342	Hypoxanthine	HMDB0000157	68-94-0	C00262	Organoheterocyclic compounds	Imidazopyrimidines	Purines and purine derivatives
343	Caffeine	HMDB0001847	21399	C07481	Organoheterocyclic compounds	Imidazopyrimidines	Purines and purine derivatives
344	Xanthine	HMDB0000292	69-89-6	C00385	Organoheterocyclic compounds	Imidazopyrimidines	Purines and purine derivatives
345	Urocanic acid	HMDB0000301	104-98-3	C00785	Organoheterocyclic compounds	Azoles	Imidazoles
346	L-Tryptophan	HMDB0000929	73-22-3	C00078	Organoheterocyclic compounds	Indoles and derivatives	Indolyl carboxylic acids and derivatives
347	Allantoin	HMDB0000462	97-59-6	C01551	Organoheterocyclic compounds	Azoles	Imidazoles
348	Coproporphyrin III	HMDB0000570	14643-66-4	C05770
349	Theophylline	HMDB0001889	58-55-9	C07130	Organoheterocyclic compounds	Imidazopyrimidines	Purines and purine derivatives
350	Theobromine	HMDB0002825	83-67-0	C07480	Organoheterocyclic compounds	Imidazopyrimidines	Purines and purine derivatives
351	Uric acid	HMDB0000289	69-93-2	C00366	Organoheterocyclic compounds	Imidazopyrimidines	Purines and purine derivatives
352	Sphinganine	HMDB0000269	764-22-7	C00836	Organic nitrogen compounds	Organonitrogen compounds	Amines
353	Indole-3-carboxylic acid	HMDB0003320	771-50-6	C19837	Organoheterocyclic compounds	Indoles and derivatives	Indolecarboxylic acids and derivatives
354	Melatonin	HMDB0001389	73-31-4	C01598	Organoheterocyclic compounds	Indoles and derivatives	Indoles
355	1-Methyluric acid	HMDB0003099	708-79-2	C16359	Organoheterocyclic compounds	Imidazopyrimidines	Purines and purine derivatives
356	Anabasine	HMDB0004350	13078-04-1	C06180	Alkaloids and derivatives
357	N,N-Dimethylaniline	HMDB0001020	121-69-7	C02846	Organic nitrogen compounds	Organonitrogen compounds	Amines
358	6-Hydroxymelatonin	HMDB0004081	2208-41-5	C05643	Organoheterocyclic compounds	Indoles and derivatives	Hydroxyindoles
359	Indoleacrylic acid	HMDB0000734	1204-06-4		Organoheterocyclic compounds	Indoles and derivatives	Indoles
360	Trigonelline	HMDB0000875	535-83-1	C01004	Alkaloids and derivatives
361	N-Methyl-1-deoxynojirimycin	HMDB0035360	69567-10-8		Organoheterocyclic compounds	Piperidines
362	Harmine	HMDB0030311	442-51-3	C06538	Alkaloids and derivatives	Harmala alkaloids
363	Doxycycline	HMDB0014399	564-25-0	C06973	Phenylpropanoids and polyketides	Tetracyclines
364	Benzenebutanoic acid	HMDB0000543	1821-12-1		Benzenoids	Benzene and substituted derivatives
365	Pyruvaldehyde	HMDB0001167	78-98-8	C00546	Organic oxygen compounds	Organooxygen compounds	Carbonyl compounds
366	Quinone	HMDB0003364	106-51-4	C00472	Organic oxygen compounds	Organooxygen compounds	Carbonyl compounds
367	Diacetyl	HMDB0003407	431-03-8	C00741	Organic oxygen compounds	Organooxygen compounds	Carbonyl compounds
368	Acetoin	HMDB0003243	513-86-0	C00466	Organic oxygen compounds	Organooxygen compounds	Carbonyl compounds
369	Hydroxyacetone	HMDB0006961	116-09-6	C05235	Organic oxygen compounds	Organooxygen compounds	Carbonyl compounds
370	4-Hydroxybenzaldehyde	HMDB0011718	123-08-0	C00633	Organic oxygen compounds	Organooxygen compounds	Carbonyl compounds
371	L-Fucose	HMDB0000174	2438-80-4	C01019	Organic oxygen compounds	Organooxygen compounds	Carbohydrates and carbohydrate conjugates
372	D-Xylose	HMDB0000098	58-86-6	C00181	Organic oxygen compounds	Organooxygen compounds	Carbohydrates and carbohydrate conjugates
373	Dihydroxyacetone	HMDB0001882	96-26-4	C00184	Organic oxygen compounds	Organooxygen compounds	Carbohydrates and carbohydrate conjugates
374	Neolinustatin	HMDB0038482	72229-42-6		Organic oxygen compounds	Organooxygen compounds	Carbohydrates and carbohydrate conjugates
375	Arbutin	HMDB0029943	497-76-7	C06186	Organic oxygen compounds	Organooxygen compounds	Carbohydrates and carbohydrate conjugates
376	D-Ribose	HMDB0000283	613-83-2	C00121	Organic oxygen compounds	Organooxygen compounds	Carbohydrates and carbohydrate conjugates
377	Homogentisic acid	HMDB0000130	451-13-8	C00544	Benzenoids	Benzene and substituted derivatives	Phenylacetic acids
378	Raffinose	HMDB0003213	512-69-6	C00492	Organic oxygen compounds	Organooxygen compounds	Carbohydrates and carbohydrate conjugates
379	Sucrose	HMDB0000258	57-50-1	C00089	Organic oxygen compounds	Organooxygen compounds	Carbohydrates and carbohydrate conjugates
380	5-Methylcytosine	HMDB0002894	554-01-8	C02376	Organoheterocyclic compounds	Diazines	Pyrimidines and pyrimidine derivatives
381	D-Fructose	HMDB0000660	53188-23-1	C02336	Organic oxygen compounds	Organooxygen compounds	Carbohydrates and carbohydrate conjugates
382	Dihydroxyacetone phosphate	HMDB0001473	20915	C00111	Organic oxygen compounds	Organooxygen compounds	Carbohydrates and carbohydrate conjugates
383	D-Mannose	HMDB0000169	3458-28-4	C00159	Organic oxygen compounds	Organooxygen compounds	Carbohydrates and carbohydrate conjugates
384	Sedoheptulose	HMDB0003219	3019-74-7	C02076	Organic oxygen compounds	Organooxygen compounds	Carbohydrates and carbohydrate conjugates
385	D-Threitol	HMDB0004136	2418-52-2	C16884	Organic oxygen compounds	Organooxygen compounds	Carbohydrates and carbohydrate conjugates
386	D-Erythrose 4-phosphate	HMDB0001321	585-18-2	C00279	Organic oxygen compounds	Organooxygen compounds	Carbohydrates and carbohydrate conjugates
387	Stachyose	HMDB0003553	470-55-3	C01613	Organic oxygen compounds	Organooxygen compounds	Carbohydrates and carbohydrate conjugates
388	L-Iditol	HMDB0011632	488-45-9	C01507	Organic oxygen compounds	Organooxygen compounds	Carbohydrates and carbohydrate conjugates
389	Glucotropaeolin	HMDB0038419	499-26-3		Organic oxygen compounds	Organooxygen compounds	Carbohydrates and carbohydrate conjugates
390	N-Acetylmannosamine	HMDB0001129	7772-94-3	C00645	Organic oxygen compounds	Organooxygen compounds	Carbohydrates and carbohydrate conjugates
391	Glyceric acid	HMDB0000139	473-81-4	C00258	Organic oxygen compounds	Organooxygen compounds	Carbohydrates and carbohydrate conjugates
392	Erythritol	HMDB0002994	149-32-6	C00503	Organic oxygen compounds	Organooxygen compounds	Carbohydrates and carbohydrate conjugates
393	D-Ribulose 5-phosphate	HMDB0000618	4151-19-3	C00199	Organic oxygen compounds	Organooxygen compounds	Carbohydrates and carbohydrate conjugates
394	Sinigrin	HMDB0034070	534-69-0	C08427	Organic oxygen compounds	Organooxygen compounds	Carbohydrates and carbohydrate conjugates
395	1-Deoxy-D-xylulose 5-phosphate	HMDB0001213	190079-18-6	C11437	Organic oxygen compounds	Organooxygen compounds	Carbohydrates and carbohydrate conjugates
396	D-Ribose 5-phosphate	HMDB0001548	3615-55-2	C00117	Organic oxygen compounds	Organooxygen compounds	Carbohydrates and carbohydrate conjugates
397	Cellobiose	HMDB0000055	528-50-7	C06422	Organic oxygen compounds	Organooxygen compounds	Carbohydrates and carbohydrate conjugates
398	Glycerol	HMDB0000131	56-81-5	C00116	Organic oxygen compounds	Organooxygen compounds	Carbohydrates and carbohydrate conjugates
399	Prunasin	HMDB0034934	99-18-3	C00844	Organic oxygen compounds	Organooxygen compounds	Carbohydrates and carbohydrate conjugates
400	Maltotetraose	HMDB0001296	34612-38-9	C02052	Organic oxygen compounds	Organooxygen compounds	Carbohydrates and carbohydrate conjugates
401	beta-D-Glucosamine	HMDB0030091	14257-69-3	C08349	Organic oxygen compounds	Organooxygen compounds	Carbohydrates and carbohydrate conjugates
402	Galactinol	HMDB0005826		C01235	Organic oxygen compounds	Organooxygen compounds	Carbohydrates and carbohydrate conjugates
403	Glucosamine	HMDB0001514	3416-24-8	C00329	Organic oxygen compounds	Organooxygen compounds	Carbohydrates and carbohydrate conjugates
404	L-Sorbose	HMDB0001266	87-79-6	C00247	Organic oxygen compounds	Organooxygen compounds	Carbohydrates and carbohydrate conjugates
405	Maleic acid	HMDB0000176	110-16-7	C01384	Organic acids and derivatives	Carboxylic acids and derivatives	Dicarboxylic acids and derivatives
406	Deoxyinosine	HMDB0000071	890-38-0	C05512	Nucleosides, nucleotides, and analogues	Purine nucleosides	Purine 2'-deoxyribonucleosides
407	Riboflavin	HMDB0000244	83-88-5	C00255	Organoheterocyclic compounds	Pteridines and derivatives	Alloxazines and isoalloxazines
408	7-Methylxanthine	HMDB0001991	552-62-5	C16353	Organoheterocyclic compounds	Imidazopyrimidines	Purines and purine derivatives
409	Dihydrotachysterol	HMDB0015203	67-96-9	C06957	Lipids and lipid-like molecules	Steroids and steroid derivatives	Vitamin D and derivatives
410	Aesculin	HMDB0030820	531-75-9	C09264	Phenylpropanoids and polyketides	Coumarins and derivatives	Coumarin glycosides
411	Dicumarol	HMDB0014411	66-76-2	C00796	Phenylpropanoids and polyketides	Coumarins and derivatives	Hydroxycoumarins
412	Umbelliferone	HMDB0029865	93-35-6	C09315	Phenylpropanoids and polyketides	Coumarins and derivatives	Hydroxycoumarins
413	Novobiocin	HMDB0015185	303-81-1	C05080	Phenylpropanoids and polyketides	Coumarins and derivatives	Coumarin glycosides
414	Marmesin	HMDB0030786	13849-08-6	C09276	Phenylpropanoids and polyketides	Coumarins and derivatives	Furanocoumarins
415	Coumarin	HMDB0001218	91-64-5	C05851	Phenylpropanoids and polyketides	Coumarins and derivatives
416	Alternariol	HMDB0030831	641-38-3	C16838	Phenylpropanoids and polyketides	Coumarins and derivatives
417	Scopoletin	HMDB0034344	92-61-5	C01752	Phenylpropanoids and polyketides	Coumarins and derivatives	Hydroxycoumarins
418	Warfarin	HMDB0001935	81-81-2	C01541	Phenylpropanoids and polyketides	Coumarins and derivatives	Hydroxycoumarins
419	Daidzin	HMDB0033991	552-66-9	C10216	Phenylpropanoids and polyketides	Isoflavonoids	Isoflavonoid O-glycosides
420	6''-O-Acetylgenistin	HMDB0029528	73566-30-0		Phenylpropanoids and polyketides	Isoflavonoids	Isoflavonoid O-glycosides
421	Sissotrin	HMDB0033990	5928-26-7		Phenylpropanoids and polyketides	Isoflavonoids	Isoflavonoid O-glycosides
422	6''-O-Acetylglycitin	HMDB0039489	134859-96-4		Phenylpropanoids and polyketides	Isoflavonoids	Isoflavonoid O-glycosides
423	Genistein	HMDB0003217	446-72-0	C06563	Phenylpropanoids and polyketides	Isoflavonoids	Isoflav-2-enes
424	Isopentenyl pyrophosphate	HMDB0001347	358-71-4	C00129	Lipids and lipid-like molecules	Prenol lipids	Isoprenoid phosphates
425	Sumatriptan	HMDB0005037	103628-46-2	C07319	Organoheterocyclic compounds	Indoles and derivatives	Tryptamines and derivatives
426	Zolmitriptan	HMDB0014460	139264-17-8	C07218	Organoheterocyclic compounds	Indoles and derivatives	Tryptamines and derivatives
427	5-methoxytryptophan	HMDB0002339	2504-22-5		Organoheterocyclic compounds	Indoles and derivatives	Tryptamines and derivatives
428	Methoxyacetic acid	HMDB0041929	625-45-6		Organic acids and derivatives	Carboxylic acids and derivatives	Carboxylic acids
429	Taurine	HMDB0000251	107-35-7	C00245	Organic acids and derivatives	Organic sulfonic acids and derivatives	Organosulfonic acids and derivatives
430	Propionic acid	HMDB0000237	29102	C00163	Organic acids and derivatives	Carboxylic acids and derivatives	Carboxylic acids
431	O-Phosphoethanolamine	HMDB0000224	1071-23-4	C00346	Organic acids and derivatives	Organic phosphoric acids and derivatives	Phosphate esters
432	3-Hydroxydodecanoic acid	HMDB0000387	1883-13-2		Organic acids and derivatives	Hydroxy acids and derivatives	Medium-chain hydroxy acids and derivatives
433	Galactonic acid	HMDB0000565	13382-27-9	C00880	Organic acids and derivatives	Hydroxy acids and derivatives	Medium-chain hydroxy acids and derivatives
434	Glutaric acid	HMDB0000661	110-94-1	C00489	Organic acids and derivatives	Carboxylic acids and derivatives	Dicarboxylic acids and derivatives
435	Agomelatine	HMDB0015636	138112-76-2		Organic acids and derivatives	Carboxylic acids and derivatives	Carboxylic acid derivatives
436	2-Oxoadipic acid	HMDB0000225	3184-35-8	C00322	Organic acids and derivatives	Keto acids and derivatives	Medium-chain keto acids and derivatives
437	Dacarbazine	HMDB0014989	891986		Organic acids and derivatives	Carboxylic acids and derivatives	Carboxylic acid derivatives
438	Malonic acid	HMDB0000691	141-82-2	C00383	Organic acids and derivatives	Carboxylic acids and derivatives	Dicarboxylic acids and derivatives
439	Methylmalonic acid	HMDB0000202	516-05-2	C02170	Organic acids and derivatives	Carboxylic acids and derivatives	Dicarboxylic acids and derivatives
440	L-Malic acid	HMDB0000156	97-67-6	C00149	Organic acids and derivatives	Hydroxy acids and derivatives	Beta hydroxy acids and derivatives
441	(R)-3-Hydroxybutyric acid	HMDB0000011	625-72-9	C01089	Organic acids and derivatives	Hydroxy acids and derivatives	Beta hydroxy acids and derivatives
442	Indoxyl sulfate	HMDB0000682	487-94-5		Organic acids and derivatives	Organic sulfuric acids and derivatives	Arylsulfates
443	Butyl lactate	HMDB0040254	138-22-7		Organic acids and derivatives	Carboxylic acids and derivatives	Carboxylic acid derivatives
444	Phosphoglycolic acid	HMDB0000816	13147-57-4	C00988	Organic acids and derivatives	Organic phosphoric acids and derivatives	Phosphate esters
445	Ketoleucine	HMDB0000695	816-66-0	C00233	Organic acids and derivatives	Keto acids and derivatives	Short-chain keto acids and derivatives
446	Hypotaurine	HMDB0000965	300-84-5	C00519	Organic acids and derivatives	Sulfinic acids and derivatives	Sulfinic acids
447	Succinylacetone	HMDB0000635	51568-18-4		Organic acids and derivatives	Keto acids and derivatives	Medium-chain keto acids and derivatives
448	Pravastatin	HMDB0005022	81093-37-0	C01844	Organic acids and derivatives	Hydroxy acids and derivatives	Medium-chain hydroxy acids and derivatives
449	Butoxyacetic acid	HMDB0041844	2516-93-0		Organic acids and derivatives	Carboxylic acids and derivatives	Carboxylic acids
450	Acetoacetic acid	HMDB0000060	541-50-4	C00164	Organic acids and derivatives	Keto acids and derivatives	Short-chain keto acids and derivatives
451	N1-Acetylspermidine	HMDB0001276	14278-49-0	C00612	Organic acids and derivatives	Carboximidic acids and derivatives	Carboximidic acids
452	Acetohexamide	HMDB0014558	968-81-0	C06806	Organic oxygen compounds	Organooxygen compounds	Carbonyl compounds
453	Metyrapone	HMDB0015146	54-36-4	C07205	Organic oxygen compounds	Organooxygen compounds	Carbonyl compounds
454	2-Ethoxyethanol	HMDB0031213	110-80-5	C14687	Organic oxygen compounds	Organooxygen compounds	Ethers
455	3-Mercapto-2-butanone	HMDB0031982			Organic oxygen compounds	Organooxygen compounds	Carbonyl compounds
456	Beta-D-Fructose 2-phosphate	HMDB0006800		C03267	Organic oxygen compounds	Organooxygen compounds	Carbohydrates and carbohydrate conjugates
457	Lansoprazole	HMDB0005008	103577-45-3	C01594	Organoheterocyclic compounds	Benzimidazoles	Sulfinylbenzimidazoles
458	Cyanuric acid	HMDB0041861	108-80-5		Organoheterocyclic compounds	Triazines	1,3,5-triazines
459	Pyridoxine	HMDB0000239	65-23-6	C00314	Organoheterocyclic compounds	Pyridines and derivatives	Pyridoxines
460	Flumazenil	HMDB0015336	78755-81-4	C07825	Organoheterocyclic compounds	Benzodiazepines	1,4-benzodiazepines
461	Loratadine	HMDB0005000	79794-75-5	C06818	Organoheterocyclic compounds	Benzocycloheptapyridines
462	Pyrrolidine	HMDB0031641	123-75-1		Organoheterocyclic compounds	Pyrrolidines
463	Quetiapine	HMDB0005021	111974-69-7	C07397	Organoheterocyclic compounds	Benzothiazepines	Dibenzothiazepines
464	Thiamine	HMDB0000235	59-43-8	C00378	Organoheterocyclic compounds	Diazines	Pyrimidines and pyrimidine derivatives
465	Olanzapine	HMDB0005012	132539-06-1	C07322	Organoheterocyclic compounds	Benzodiazepines
466	Donepezil	HMDB0005041	120014-06-4		Organoheterocyclic compounds	Piperidines	Benzylpiperidines
467	alpha-Mangostin	HMDB0035796	1551491	C10080	Organoheterocyclic compounds	Benzopyrans	1-benzopyrans
468	Oxazepam	HMDB0014980	604-75-1		Organoheterocyclic compounds	Benzodiazepines	1,4-benzodiazepines
469	Ampicillin	HMDB0014559	69-53-4	C06574	Organoheterocyclic compounds	Lactams	Beta lactams
470	Primaquine	HMDB0015219	90-34-6	C07627	Organoheterocyclic compounds	Quinolines and derivatives	Aminoquinolines and derivatives
471	Riluzole	HMDB0014878	1744-22-5	C07937	Organoheterocyclic compounds	Benzothiazoles
472	Picrotoxinin	HMDB0240274			Organoheterocyclic compounds	Furopyrans
473	Ethosuximide	HMDB0014731	77-67-8	C07505	Organoheterocyclic compounds	Pyrrolidines	Pyrrolidones
474	Tetramethylpyrazine	HMDB0036584	1124-11-4		Organoheterocyclic compounds	Diazines	Pyrazines
475	Griseofulvin	HMDB0014544	126-07-8	C06686	Organoheterocyclic compounds	Benzofurans
476	Saccharin	HMDB0029723	29769	C12283	Organoheterocyclic compounds	Benzothiazoles
477	Amlodipine	HMDB0005018	88150-42-9	C06825	Organoheterocyclic compounds	Pyridines and derivatives	Hydropyridines
478	Mangiferin	HMDB0034410	4773-96-0	C10077	Organoheterocyclic compounds	Benzopyrans	1-benzopyrans
479	Procyanidin B2	HMDB0033973	29106-49-8	C17639	Phenylpropanoids and polyketides	Flavonoids	Biflavonoids and polyflavonoids
480	Levulinic acid	HMDB0000720	123-76-2		Organic acids and derivatives	Keto acids and derivatives	Gamma-keto acids and derivatives
481	Cholesterol	HMDB0000067	57-88-5	C00187	Lipids and lipid-like molecules	Steroids and steroid derivatives	Cholestane steroids
482	Androsterone sulfate	HMDB0002759	2479-86-9		Lipids and lipid-like molecules	Steroids and steroid derivatives	Sulfated steroids
483	Ethynodiol diacetate	HMDB0014961	297-76-7	C12724	Lipids and lipid-like molecules	Steroids and steroid derivatives	Steroid esters
484	Cortexolone	HMDB0000015	152-58-9	C05488	Lipids and lipid-like molecules	Steroids and steroid derivatives	Hydroxysteroids
485	Mestranol	HMDB0015446	72-33-3	C07618	Lipids and lipid-like molecules	Steroids and steroid derivatives	Estrane steroids
486	Cortisone	HMDB0002802	19515	C00762	Lipids and lipid-like molecules	Steroids and steroid derivatives	Hydroxysteroids
487	25-Hydroxycholesterol	HMDB0006247	2140-46-7	C15519	Lipids and lipid-like molecules	Steroids and steroid derivatives	Cholestane steroids
488	Palmitic acid	HMDB0000220	21096	C00249	Lipids and lipid-like molecules	Fatty Acyls	Fatty acids and conjugates
489	Oleic acid	HMDB0000207	112-80-1	C00712	Lipids and lipid-like molecules	Fatty Acyls	Fatty acids and conjugates
490	Myristic acid	HMDB0000806	544-63-8	C06424	Lipids and lipid-like molecules	Fatty Acyls	Fatty acids and conjugates
491	Dodecanoic acid	HMDB0000638	143-07-7	C02679	Lipids and lipid-like molecules	Fatty Acyls	Fatty acids and conjugates
492	Capric acid	HMDB0000511	334-48-5	C01571	Lipids and lipid-like molecules	Fatty Acyls	Fatty acids and conjugates
493	Stearic acid	HMDB0000827	21128	C01530	Lipids and lipid-like molecules	Fatty Acyls	Fatty acids and conjugates
494	Arachidic acid	HMDB0002212	506-30-9	C06425	Lipids and lipid-like molecules	Fatty Acyls	Fatty acids and conjugates
495	2-Methylbutyroylcarnitine	HMDB0000378	31023-25-3		Lipids and lipid-like molecules	Fatty Acyls	Fatty acid esters
496	Traumatic Acid	HMDB0000933	6402-36-4	C16308	Lipids and lipid-like molecules	Fatty Acyls	Fatty acids and conjugates
497	Isocaproic acid	HMDB0000689	646-07-1		Lipids and lipid-like molecules	Fatty Acyls	Fatty acids and conjugates
498	Caprylic acid	HMDB0000482	124-07-2	C06423	Lipids and lipid-like molecules	Fatty Acyls	Fatty acids and conjugates
499	Erucic acid	HMDB0002068	112-86-7	C08316	Lipids and lipid-like molecules	Fatty Acyls	Fatty acids and conjugates
500	Mevalonic acid	HMDB0000227	150-97-0	C00418	Lipids and lipid-like molecules	Fatty Acyls	Fatty acids and conjugates
501	Citraconic acid	HMDB0000634	498-23-7	C02226	Lipids and lipid-like molecules	Fatty Acyls	Fatty acids and conjugates
502	Pentadecanoic Acid	HMDB0000826	1002-84-2	C16537	Lipids and lipid-like molecules	Fatty Acyls	Fatty acids and conjugates
503	Stearoylcarnitine	HMDB0000848	25597-09-5		Lipids and lipid-like molecules	Fatty Acyls	Fatty acid esters
504	Mesaconic acid	HMDB0000749	498-24-8	C01732	Lipids and lipid-like molecules	Fatty Acyls	Fatty acids and conjugates
505	Monomethyl glutaric acid	HMDB0000858	1501-27-5		Lipids and lipid-like molecules	Fatty Acyls	Fatty acid esters
506	Behenic acid	HMDB0000944	112-85-6	C08281	Lipids and lipid-like molecules	Fatty Acyls	Fatty acids and conjugates
507	Hydroxyisocaproic acid	HMDB0000746	13748-90-8		Lipids and lipid-like molecules	Fatty Acyls	Fatty acids and conjugates
508	Hexadecanedioic acid	HMDB0000672	505-54-4	C19615	Lipids and lipid-like molecules	Fatty Acyls	Fatty acids and conjugates
509	2-Isopropylmalic acid	HMDB0000402	3237-44-3	C02504	Lipids and lipid-like molecules	Fatty Acyls	Fatty acids and conjugates
510	Ethylmalonic acid	HMDB0000622	601-75-2		Lipids and lipid-like molecules	Fatty Acyls	Fatty acids and conjugates
511	5-Hydroxyhexanoic acid	HMDB0000525	44843-89-2		Lipids and lipid-like molecules	Fatty Acyls	Fatty acids and conjugates
512	Adipic acid	HMDB0000448	124-04-9	C06104	Lipids and lipid-like molecules	Fatty Acyls	Fatty acids and conjugates
513	Citramalic acid	HMDB0000426	597-44-4	C00815	Lipids and lipid-like molecules	Fatty Acyls	Fatty acids and conjugates
514	3-Hydroxyisovaleric acid	HMDB0000754	625-08-1		Lipids and lipid-like molecules	Fatty Acyls	Fatty acids and conjugates
515	Eicosapentaenoic Acid	HMDB0001999	10417-94-4	C06428	Lipids and lipid-like molecules	Fatty Acyls	Fatty acids and conjugates
516	Heptadecanoic acid	HMDB0002259	506-12-7		Lipids and lipid-like molecules	Fatty Acyls	Fatty acids and conjugates
517	2-Methyl-3-hydroxybutyric acid	HMDB0000354	473-86-9		Lipids and lipid-like molecules	Fatty Acyls	Fatty acids and conjugates
518	3-Isopropylmalate	HMDB0012156	921-28-8	C04411	Lipids and lipid-like molecules	Fatty Acyls	Fatty acids and conjugates
519	Isovaleric acid	HMDB0000718	503-74-2	C08262	Lipids and lipid-like molecules	Fatty Acyls	Fatty acids and conjugates
520	20-HETE	HMDB0005998	79551-86-3	C14748	Lipids and lipid-like molecules	Fatty Acyls	Fatty acids and conjugates
521	Salicyluric acid	HMDB0000840	487-54-7	C07588	Benzenoids	Benzene and substituted derivatives	Benzoic acids and derivatives
522	Pelargonic acid	HMDB0000847	112-05-0	C01601	Lipids and lipid-like molecules	Fatty Acyls	Fatty acids and conjugates
523	Itaconic acid	HMDB0002092	97-65-4	C00490	Lipids and lipid-like molecules	Fatty Acyls	Fatty acids and conjugates
524	Nervonic acid	HMDB0002368	506-37-6	C08323	Lipids and lipid-like molecules	Fatty Acyls	Fatty acids and conjugates
525	2-Hydroxy-3-methylbutyric acid	HMDB0000407	4026-18-0		Lipids and lipid-like molecules	Fatty Acyls	Fatty acids and conjugates
526	Pimelic acid	HMDB0000857	111-16-0	C02656	Lipids and lipid-like molecules	Fatty Acyls	Fatty acids and conjugates
527	2-Methylglutaric acid	HMDB0000422	617-62-9		Lipids and lipid-like molecules	Fatty Acyls	Fatty acids and conjugates
528	Aminocaproic acid	HMDB0001901	60-32-2	C02378	Lipids and lipid-like molecules	Fatty Acyls	Fatty acids and conjugates
529	12-Oxo-2,3-dinor-10,15-phytodienoic acid	HMDB0032090	197247-23-7		Lipids and lipid-like molecules	Fatty Acyls	Eicosanoids
530	Valeric acid	HMDB0000892	109-52-4	C00803	Lipids and lipid-like molecules	Fatty Acyls	Fatty acids and conjugates
531	3-Methyladipic acid	HMDB0000555	422955		Lipids and lipid-like molecules	Fatty Acyls	Fatty acids and conjugates
532	Sebacic acid	HMDB0000792	111-20-6	C08277	Lipids and lipid-like molecules	Fatty Acyls	Fatty acids and conjugates
533	Hexacosanoic acid	HMDB0002356	506-46-7		Lipids and lipid-like molecules	Fatty Acyls	Fatty acids and conjugates
534	Valproic acid	HMDB0001877	99-66-1	C07185	Lipids and lipid-like molecules	Fatty Acyls	Fatty acids and conjugates
535	Caproic acid	HMDB0000535	142-62-1	C01585	Lipids and lipid-like molecules	Fatty Acyls	Fatty acids and conjugates
536	Myristoleic acid	HMDB0002000	544-64-9	C08322	Lipids and lipid-like molecules	Fatty Acyls	Fatty acids and conjugates
537	Suberic acid	HMDB0000893	505-48-6	C08278	Lipids and lipid-like molecules	Fatty Acyls	Fatty acids and conjugates
538	Linoleic acid	HMDB0000673	60-33-3	C01595	Lipids and lipid-like molecules	Fatty Acyls	Lineolic acids and derivatives
539	alpha-Linolenic acid	HMDB0001388	463-40-1	C06427	Lipids and lipid-like molecules	Fatty Acyls	Lineolic acids and derivatives
540	Jasmonic acid	HMDB0032797	59366-47-1	C08491	Lipids and lipid-like molecules	Fatty Acyls	Lineolic acids and derivatives
541	9-OxoODE	HMDB0004669		C14766	Lipids and lipid-like molecules	Fatty Acyls	Lineolic acids and derivatives
542	Stearidonic Acid	HMDB0006547	20290-75-9	C16300	Lipids and lipid-like molecules	Fatty Acyls	Lineolic acids and derivatives
543	Maltitol	HMDB0002928	585-88-6		Lipids and lipid-like molecules	Fatty Acyls	Fatty acyl glycosides
544	13-OxoODE	HMDB0004668		C14765	Lipids and lipid-like molecules	Fatty Acyls	Lineolic acids and derivatives
545	Guanosine	HMDB0000133	118-00-3	C00387	Nucleosides, nucleotides, and analogues	Purine nucleosides
546	Salicylic acid	HMDB0001895	69-72-7	C00805	Benzenoids	Benzene and substituted derivatives	Benzoic acids and derivatives
547	Deoxyguanosine	HMDB0000085	961-07-9	C00330	Nucleosides, nucleotides, and analogues	Purine nucleosides	Purine 2'-deoxyribonucleosides
548	Dihydrouracil	HMDB0000076	504-07-4	C00429	Organoheterocyclic compounds	Diazines	Pyrimidines and pyrimidine derivatives
549	Indoleacetic acid	HMDB0000197	87-51-4	C00954	Organoheterocyclic compounds	Indoles and derivatives	Indolyl carboxylic acids and derivatives
550	L-Tyrosine	HMDB0000158	60-18-4	C00082	Organic acids and derivatives	Carboxylic acids and derivatives	Amino acids, peptides, and analogues
551	N-Acetyl-D-glucosamine	HMDB0000215	7512-17-6	C00140	Organic oxygen compounds	Organooxygen compounds	Carbohydrates and carbohydrate conjugates
552	L-Arabitol	HMDB0001851	7643-75-6	C00532	Organic oxygen compounds	Organooxygen compounds	Carbohydrates and carbohydrate conjugates
553	Maltotriose	HMDB0001262	1109-28-0	C01835	Organic oxygen compounds	Organooxygen compounds	Carbohydrates and carbohydrate conjugates
554	Pyridoxal 5'-phosphate	HMDB0001491	54-47-7	C00018	Organoheterocyclic compounds	Pyridines and derivatives	Pyridine carboxaldehydes
555	D-Arabitol	HMDB0000568	488-82-4	C01904	Organic oxygen compounds	Organooxygen compounds	Carbohydrates and carbohydrate conjugates
556	Dihydrothymine	HMDB0000079	696-04-8	C00906	Organoheterocyclic compounds	Diazines	Pyrimidines and pyrimidine derivatives
