# Supplementary material for: Enhanced Fermentation of Pu-Erh Tea with Aspergillus niger: Quality and Microbial Community Analysis
Source: Molecules. 2024 Nov 28;29(23):5647. doi: 10.3390/molecules29235647 (PMC11643846; doi:10.3390/molecules29235647)
Supplement: Supplementary file 1 [file molecules-29-05647-s001.zip › molecules-3300337-supplementary/Table/Table S2.xlsx]

## Sheet: Sheet1
MS2 name	MS2 score	level	MS1 name	MS1 ppm	rt	mz	type	HMDB	Chinese.Name	Chinese.Class	CAS	KEGG COMPOUND ID	Super.Class	Class	Sub.Class	NF1	NF2	NF3	MEAN NF	TF1	TF2	TF3	MEAN TF	VIP	P-VALUE	Q-VALUE	FOLD CHANGE	LOG_FOLDCHANGE
L-Alanine	0.9999				90.05471319	332.575	POS	HMDB0000161	L-丙氨酸	氨基酸	56-41-7	C00041	Organic acids and derivatives	Carboxylic acids and derivatives	Amino acids, peptides, and analogues	1.26227e-08	1.36396e-08	1.25588e-08	1.29404e-08	4.08208e-05	3.45521e-05	3.52983e-05	3.68904e-05	2.31145	0.00286165	0.923357	2850.79	11.4771
Hyperoside	0.9986				465.0997051	350.837	POS									2.18775e-05	2.72898e-05	3.23851e-05	2.71841e-05	3.48844e-05	5.57492e-05	4.82918e-05	4.63085e-05	1.88634	0.0485346	0.999361	1.70351	0.768512
Thymidine 5'-monophosphate	0.9979				340.0848122	404.395	POS									2.85844e-06	2.45357e-06	9.15692e-06	4.82298e-06	1.98628e-05	1.20083e-05	1.18199e-05	1.45637e-05	1.80452	0.0466895	0.999361	3.01965	1.59438
L-Lysine	0.9969				129.1014957	71.495	POS	HMDB0000182	L-赖氨酸	氨基酸	56-87-1	C00047	Organic acids and derivatives	Carboxylic acids and derivatives	Amino acids, peptides, and analogues	2.94674e-05	5.15991e-05	4.11672e-05	4.07446e-05	0.000157514	0.000150724	0.000115279	0.000141172	2.18227	0.00232315	0.923357	3.46481	1.79278
Lys-Asp	0.9966				262.1360994	173.326	POS									5.42018e-06	6.41328e-06	5.64307e-06	5.82551e-06	9.91366e-06	1.05314e-05	9.42891e-06	9.95799e-06	2.2478	0.000706826	0.422753	1.70938	0.77347
2'-Deoxyadenosine 5'-monophosphate (dAMP)	0.9923				332.0736402	404.512	POS									4.2367e-05	2.88996e-05	4.19502e-05	3.77389e-05	1.87881e-05	2.14513e-05	1.4771e-05	1.83368e-05	2.10367	0.0158909	0.999361	0.485885	-1.04131
Ribitol	0.9803				151.06182	148.1	NEG	HMDB0000508	阿东糖醇	醇类	488-81-3	C00474	Organic oxygen compounds	Organooxygen compounds	Carbohydrates and carbohydrate conjugates	9.51349e-06	1.17678e-05	6.79294e-06	9.35809e-06	3.36227e-05	3.89758e-05	1.91683e-05	3.05889e-05	2.10668	0.0251843	0.999361	3.26872	1.70872
Pro-Ala	0.9791				231.0674598	340.6945	POS									1.62657e-05	1.80959e-05	1.53512e-05	1.65709e-05	1.30416e-08	1.32632e-08	1.21937e-05	4.07334e-06	1.64929	0.0392002	0.999361	0.245812	-2.02437
Baicalein	0.9777				312.0802169	349.472	POS									5.52035e-06	4.92767e-06	7.68542e-06	6.04448e-06	1.39673e-05	1.08724e-05	1.09052e-05	1.1915e-05	2.05313	0.0114162	0.999361	1.97122	0.979088
Phe-His	0.9627				366.1562863	329.327	POS									4.17141e-05	4.68148e-05	6.29127e-05	5.04805e-05	7.7644e-05	0.000109313	8.46105e-05	9.05226e-05	1.9911	0.0255728	0.999361	1.79322	0.842551
1-Stearoyl-2-hydroxy-sn-glycero-3-phosphoethanolamine	0.9602				482.3143973	151.369	POS									7.67933e-06	1.51845e-05	2.93628e-05	1.74089e-05	4.48129e-05	5.81938e-05	5.53438e-05	5.27835e-05	1.88253	0.0094028	0.999361	3.03199	1.60027
Glycylproline	0.9588				217.0573866	261.942	POS	HMDB0000721	甘油-L-脯氨酸	氨基酸	704-15-4		Organic acids and derivatives	Carboxylic acids and derivatives	Amino acids, peptides, and analogues	1.70627e-05	1.93167e-05	1.77889e-05	1.80561e-05	3.30836e-06	3.6804e-06	2.12826e-06	3.039e-06	2.28215	5.04248e-05	0.10053	0.168309	-2.57082
Phenoxybenzamine	0.9581				345.1671922	140.901	POS	HMDB0015061		其它	59-96-1	C07435	Benzenoids	Benzene and substituted derivatives	Phenylmethylamines	3.41569e-05	2.68815e-05	3.14632e-05	3.08339e-05	5.48038e-06	8.61002e-06	6.93004e-06	7.00681e-06	2.25412	0.00049688	0.422753	0.227244	-2.13769
Pyridostigmine cation	0.9457				204.0855433	64.046	POS									5.05162e-05	6.28353e-05	4.7596e-05	5.36491e-05	3.59339e-05	4.28198e-05	3.63656e-05	3.83731e-05	1.9539	0.0418565	0.999361	0.71526	-0.48346
Olanzapine	0.9452				357.1140334	404.468	POS	HMDB0005012	奥氮平	有机杂环化合物	132539-06-1	C07322	Organoheterocyclic compounds	Benzodiazepines		2.50586e-06	8.57126e-06	3.37416e-06	4.8171e-06	1.12276e-05	1.40497e-05	1.02429e-05	1.18401e-05	1.8364	0.0336435	0.999361	2.45792	1.29744
Linalool oxide	0.9355				153.1265866	154.0145	POS									0.000227733	0.000200604	0.000325258	0.000251199	5.27297e-05	6.13169e-05	4.74863e-05	5.38443e-05	2.28175	0.0336132	0.999361	0.21435	-2.22196
N-Acetylglutamine	0.9136				230.1110395	291.221	POS	HMDB0006029	乙酰谷酰胺	氨基酸	2490-97-3		Organic acids and derivatives	Carboxylic acids and derivatives	Amino acids, peptides, and analogues	5.698e-06	1.36396e-08	5.94462e-06	3.88542e-06	1.90982e-05	1.80731e-05	1.2423e-05	1.65314e-05	1.39168	0.011209	0.999361	4.25474	2.08907
MG(18:2(9Z,12Z)/0:0/0:0)[rac]	0.8895				355.2910588	35.234	POS									3.06988e-05	5.59091e-05	4.77079e-05	4.47719e-05	1.87975e-05	2.81295e-05	1.31615e-05	2.00295e-05	1.95123	0.0453318	0.999361	0.447368	-1.16047
Sinapyl alcohol	0.8846				438.2088055	41.531	POS	HMDB0013070	芥子醇	酚类	537-33-7	C02325	Benzenoids	Phenols	Methoxyphenols	3.30445e-05	1.81288e-05	3.68457e-05	2.93397e-05	1.62489e-05	8.16635e-06	6.36278e-06	1.02594e-05	1.97131	0.0420152	0.999361	0.349675	-1.51591
3-Isopropylmalate	0.8804				141.0543735	39.3285	POS	HMDB0012156		脂肪酸类	921-28-8	C04411	Lipids and lipid-like molecules	Fatty Acyls	Fatty acids and conjugates	0.00149476	0.00145194	0.00157057	0.00150576	0.000195475	0.000223505	0.000191672	0.000203551	2.31087	3.52809e-06	0.0211015	0.135181	-2.88703
Lys-Pro	0.8791				320.0751956	247.898	POS									7.98733e-05	0.000101918	5.66601e-05	7.94837e-05	0.000195705	0.000163585	0.00014128	0.000166857	2.075	0.0130314	0.999361	2.09926	1.06988
Atrolactic acid	0.8662				167.0693522	42.666	POS									0.000111931	9.61556e-05	8.41846e-05	9.74238e-05	2.92606e-05	5.56925e-05	6.80524e-05	5.10018e-05	1.76633	0.0293666	0.999361	0.523505	-0.933725
Felbamate	0.8464				256.1313548	39.168	POS	HMDB0015084	非氨酯	其它	25451-15-4	C07501	Benzenoids	Benzene and substituted derivatives		5.87702e-05	7.62256e-05	7.63586e-05	7.04515e-05	0.00011584	0.000126838	0.000153584	0.000132087	2.14252	0.00817819	0.999361	1.87487	0.906791
L-Thyronine	0.8449				340.0479368	274.802	POS	HMDB0000667	L-甲状腺氨酸	氨基酸	1596-67-4		Organic acids and derivatives	Carboxylic acids and derivatives	Amino acids, peptides, and analogues	6.61075e-06	8.20686e-06	7.80021e-06	7.53927e-06	1.36233e-05	1.7429e-05	1.04272e-05	1.38265e-05	1.99403	0.0390417	0.999361	1.83393	0.874936
1,3-Dicaffeoylquinic acid	0.8434				561.0991171	105.5425	POS	HMDB0029279		其它	19870-46-3		Organic oxygen compounds	Organooxygen compounds	Alcohols and polyols	2.24931e-05	1.24165e-05	1.25588e-08	1.16407e-05	4.44556e-05	9.16395e-05	9.82499e-05	7.8115e-05	1.55523	0.0215037	0.999361	6.7105	2.74642
Fluconazole	0.8112				343.0482118	99.2205	NEG	HMDB0014342	氟康唑	其它	86386-73-4		Benzenoids	Benzene and substituted derivatives	Halobenzenes	0.000156799	0.000154008	0.000160596	0.000157135	0.000142724	0.000136281	0.000134181	0.000137729	2.22622	0.0037398	0.931988	0.876501	-0.190173
Ranitidine	0.8062				314.1420913	362.95	POS	HMDB0001930	盐酸雷尼替丁	其它	66357-59-3	D00673	Organic nitrogen compounds	Organonitrogen compounds	Amines	1.04108e-05	1.62956e-05	1.56349e-05	1.41138e-05	1.30416e-08	1.32632e-08	9.93038e-06	3.3189e-06	1.66033	0.0466096	0.999361	0.235153	-2.08833
Cellobiose	0.7652				341.1131337	24.5005	NEG	HMDB0000055	D-纤维二糖	糖类	528-50-7	C06422	Organic oxygen compounds	Organooxygen compounds	Carbohydrates and carbohydrate conjugates	1.80348e-05	9.29442e-06	3.68878e-06	1.03393e-05	2.12408e-05	3.11853e-05	2.27446e-05	2.50569e-05	1.82493	0.0472339	0.999361	2.42345	1.27706
Trp-Arg	0.7565				424.2153001	314.9545	POS									5.40521e-06	8.81652e-06	5.13899e-06	6.45357e-06	1.91606e-05	1.50708e-05	2.61649e-05	2.01321e-05	2.14767	0.016592	0.999361	3.11953	1.64133
Gln-Asn	0.7553				261.1174899	403.7385	POS									7.49686e-06	8.60533e-06	5.55142e-06	7.21787e-06	2.01908e-05	2.72856e-05	1.75196e-05	2.16653e-05	2.21275	0.00903348	0.999361	3.00162	1.58574
2-Methylglutaric acid	0.733				146.0591285	184.947	POS	HMDB0000422		脂肪酸类	617-62-9		Lipids and lipid-like molecules	Fatty Acyls	Fatty acids and conjugates	4.01217e-06	5.84949e-06	4.93783e-06	4.93316e-06	6.57566e-05	6.46802e-05	7.76174e-05	6.93514e-05	2.29769	0.00364894	0.931988	14.0582	3.81334
3,3',4,5'-Tetrahydroxy-trans-stilbene	0.7101				243.0681558	49.811	NEG									4.02947e-05	4.54251e-05	4.26149e-05	4.27782e-05	3.09441e-05	3.66363e-05	3.22825e-05	3.32876e-05	2.08503	0.0139079	0.999361	0.778145	-0.36189
Met-Gln	0.6918				319.1486094	335.9935	POS									0.00053226	0.000575386	0.00103272	0.000713454	0.00127631	0.00145043	0.00161944	0.00144873	1.9416	0.0174644	0.999361	2.03058	1.02189
Pro-His	0.6556				235.1168433	336.5	POS									3.46528e-05	4.16661e-05	3.37043e-05	3.66744e-05	2.63801e-05	3.0176e-05	2.97527e-05	2.87696e-05	1.90529	0.0468612	0.999361	0.784459	-0.350229
Met-Lys	0.6532				277.1465762	369.1	POS									3.47231e-05	3.50588e-05	2.68474e-05	3.22098e-05	7.12893e-05	7.646e-05	7.51148e-05	7.42881e-05	2.28977	0.000170082	0.254316	2.30638	1.20563
Harmine	0.6511				213.0970581	56.607	POS	HMDB0030311	肉叶云香碱	生物碱	442-51-3	C06538	Alkaloids and derivatives	Harmala alkaloids		0.000547954	0.000385749	0.00040883	0.000447511	1.30416e-08	0.000237673	0.000273764	0.000170483	1.09907	0.0498899	0.999361	0.380959	-1.39229
2-Octenoic acid	0.6492				160.1324293	100.663	POS	HMDB0000392					Lipids and lipid-like molecules	Fatty Acyls	Fatty acids and conjugates	1.58854e-05	1.65602e-05	2.54237e-05	1.92898e-05	5.46073e-06	3.97591e-06	2.97434e-06	4.13699e-06	2.25624	0.00864855	0.999361	0.214465	-2.22118
Arg-Arg	0.6218				375.1852275	374.265	POS									8.63951e-06	1.36396e-08	1.84592e-05	9.03744e-06	3.18572e-05	3.25582e-05	2.13294e-05	2.85816e-05	1.27951	0.0387489	0.999361	3.16257	1.6611
N1-Acetylspermidine	0.6135				254.1207655	335.838	POS	HMDB0001276		有机酸	14278-49-0	C00612	Organic acids and derivatives	Carboximidic acids and derivatives	Carboximidic acids	2.12252e-05	2.42205e-05	2.96917e-05	2.50458e-05	3.40643e-05	3.65156e-05	3.02575e-05	3.36125e-05	1.76939	0.0495393	0.999361	1.34204	0.424426
					88.04034112	331.893	NEG									8.19762e-09	1.17685e-08	6.4849e-09	8.81699e-09	6.99987e-06	5.01238e-06	4.57939e-06	5.53055e-06	2.30724	0.0177312	0.999361	627.26	9.29292
					214.1065467	108.191	POS									5.7735e-05	7.41214e-05	5.47157e-05	6.21907e-05	0.000146248	0.000111148	8.91422e-05	0.000115513	1.98975	0.0393717	0.999361	1.85739	0.89328
					179.0568009	140.4225	NEG									1.18545e-05	1.06685e-05	8.83324e-06	1.04521e-05	5.84555e-06	6.79233e-06	4.90535e-06	5.84774e-06	2.08618	0.0112205	0.999361	0.55948	-0.837841
					336.3298396	33.816	NEG									2.26605e-06	1.87292e-06	2.06336e-06	2.06744e-06	1.09177e-06	1.00771e-06	5.48685e-09	7.01655e-07	1.35966	0.0204347	0.999361	0.339383	-1.55901
					261.2200381	110.065	POS									0.000139327	0.000112261	7.5735e-05	0.000109108	4.28668e-05	2.40189e-05	1.93975e-05	2.8761e-05	2.10905	0.0153073	0.999361	0.263602	-1.92357
					213.0148255	398.7195	POS									1.26227e-08	4.61707e-06	1.25588e-08	1.54742e-06	6.45054e-06	9.36464e-06	7.91472e-06	7.90997e-06	1.73119	0.0220575	0.999361	5.11172	2.35381
					340.1260896	49.326	POS									1.26227e-08	1.36396e-08	1.25588e-08	1.29404e-08	4.29914e-05	3.87923e-05	3.29515e-05	3.82451e-05	2.31077	0.005748	0.999361	2955.48	11.5292
			L-3-Aminodihydro-2(3H)-furanone;1-Aminocyclopropanecarboxylic acid;(S)-2-Azetidinecarboxylic acid;1-Aminocyclopropane-1-carboxylate;1-Aminocyclopropane-1-carboxylic acid;Homoserine lactone;2-Aminobutan-4-olide;Diacetylmonoxime;2,3-Butanedione monoxime;L-Azetidine 2-carboxylic acid;Azetidyl-2-carboxylic acid;(S)-(-)-Azetidine-2-carboxylic acid;3-Oxobutamide;Acetoacetamide;AAA;2-Aminobut-2-enoate;(…	13.0779847654104;13.0779847654104;13.0779847654104;12.8652111824467;12.8652111824467;12.8652111824467;12.8652111824467;12.8652111824467;12.8652111824467;12.8652111824467;12.8652111824467;12.8652111824467	102.0547232	325.743	POS									0.000193042	0.00021184	0.000226801	0.000210561	0.000162555	0.000178957	0.000159842	0.000167118	2.11327	0.0191843	0.999361	0.793681	-0.333369
					156.137321	35.798	POS									0.000117269	0.000122655	0.000117333	0.000119086	8.85302e-05	0.000111534	9.69941e-05	9.90194e-05	1.8442	0.0446954	0.999361	0.831497	-0.266217
					168.0649067	300.914	POS									0.000419958	0.000433633	0.000217573	0.000357055	0.000147391	5.18219e-05	0.00012048	0.000106564	1.93845	0.0293491	0.999361	0.298453	-1.74442
			Cyclohexylethyl acetate;(±)-trans-Linalyl oxide;Lilac alcohol;2-Hydroxycineol;2-Exo-hydroxy-1,8-cineole;5-Decenoic acid;4-Hydroxy-2,6-dimethyl-7-octen-3-one;Citronellic acid;Menthone lactone;Isopentyl 3-methyl-2-butenoate;1-Cyclopropyl-4-methyl-1,3-cyclohexanediol;3-Methyl-2,4-nonanedione;2,6-Dimethyl-3,7-octadiene-2,6-diol;2-Methylbutyl 3-methyl-2-butenoate;(±)-6-Methyl-5-hepten-2-yl acetate;6-D…	1.88208264600394;1.88208264600394;1.88208264600394;1.88208264600394;1.88208264600394;1.88208264600394;1.88208264600394;1.88208264600394;1.88208264600394;1.88208264600394;1.88208264600394;1.88208264600394;1.88208264600394;1.88208264600394;1.88208264600394;1.88208264600394;1.88208264600394;1.88208264600394;1.88208264600394;1.88208264600394;1.88208264600394;1.88208264600394;1.88208264600394;1.882082…	171.1365437	154.0385	POS									4.36424e-05	3.95232e-05	2.77963e-05	3.69873e-05	1.19382e-05	1.3137e-05	1.2421e-05	1.24987e-05	2.20045	0.0349701	0.999361	0.337919	-1.56525
					176.1269556	368.964	POS									7.4869e-05	8.072e-05	7.06014e-05	7.53968e-05	0.000112131	9.27185e-05	9.58167e-05	0.000100222	2.05983	0.020716	0.999361	1.32926	0.410627
			Propyl propane thiosulfonate;Tebuthiuron	0.992548113614232;-19.7278001968715	193.0847377	152.064	POS									4.80286e-05	6.18263e-05	7.31797e-05	6.10116e-05	2.72929e-05	4.26817e-05	1.72952e-05	2.90899e-05	1.9191	0.0369203	0.999361	0.476794	-1.06856
			Rasagiline;	-4.67199051563783;	194.0845553	325.256	POS									0.00144276	0.00152635	0.00160393	0.00152435	0.00108544	0.0012183	0.00116136	0.00115504	2.21622	0.00361928	0.931988	0.757726	-0.400253
			6-Hydroxypentadecanedioic acid;	-2.338705047369;	253.1784109	152.08	POS									3.83572e-05	3.94179e-05	4.03018e-05	3.9359e-05	2.48014e-05	3.55142e-05	3.09488e-05	3.04215e-05	1.79343	0.0471782	0.999361	0.772923	-0.371603
					266.1583478	464.9945	POS									1.26227e-08	1.36396e-08	6.90399e-05	2.3022e-05	0.000168676	0.000126144	7.6308e-05	0.000123709	1.61508	0.0460614	0.999361	5.37352	2.42587
			Nevirapine;Vasconine	16.996674622355;11.9653642497982	267.1212842	37.877	POS									0.000177366	0.000189796	0.000174231	0.000180464	1.30416e-08	1.32632e-08	1.16281e-08	1.26443e-08	2.31277	0.000692925	0.422753	7.00655e-05	-13.8009
			Chloroprocaine;Chloroprocaine	-12.9782477636419;-12.957516007064	271.1168084	222.196	POS									5.84206e-05	5.35298e-05	5.13253e-05	5.44252e-05	8.36216e-05	9.3455e-05	0.000107179	9.47518e-05	2.25541	0.00485416	0.999361	1.74095	0.799878
			N-Succinyl-2-amino-6-ketopimelate;N-Succinyl-2-L-amino-6-oxoheptanedioate;N-Succinyl-L-2-amino-6-oxoheptanedioate;N-Succinyl-L-2-amino-6-oxopimelate;N-Succinyl-2-amino-6-oxo-L-pimelic acid;N-Succinyl-epsilon-keto-L-aminopimelic acid;(S)-2-(Succinylamino)-6-oxoheptanedioate;N-Succinyl-2-amino-6-oxopimelate	4.26698836430705;4.15110291358938;4.15110291358938	272.0750218	357.694	POS									0.000100268	0.000104494	0.000105406	0.000103389	7.98697e-05	7.79602e-05	7.40911e-05	7.7307e-05	2.2987	0.000358033	0.422753	0.747726	-0.419418
			Serinyl-Lysine;Lysinoalanine;Lysyl-Serine;	-23.8318531469192;-23.8318531469192;-23.8318531469192;	275.1592336	357.195	POS									1.40674e-05	1.2841e-05	1.50531e-05	1.39872e-05	1.0563e-05	6.90517e-06	6.52943e-06	7.9992e-06	2.07115	0.0140594	0.999361	0.571896	-0.806174
					276.1437923	369.075	POS									0.000270994	0.000343939	0.000198373	0.000271102	0.000667442	0.000715984	0.000720443	0.00070129	2.22354	0.000687379	0.422753	2.58681	1.37118
			Nb-Feruloyltryptamine;Cyclopiazonic acid;alpha-Cyclopiazote;alpha-Cyclopiazonic acid;CPA	13.7067848889033;13.6844729424716	301.138164	336.5355	POS									0.000364141	0.000404101	0.000737962	0.000502068	0.00100923	0.0012112	0.000814328	0.00101158	1.84612	0.0365376	0.999361	2.01484	1.01066
			nortemazepam;norclobazam;Demoxepam;p-Hydroxynordiazepam;Oxazepam;3-Hydroxynordiazepam;Oxazepam	3.82694121824933;3.82694121824933;3.82694121824933;3.82694121824933;3.82694121824933;3.82694121824933;3.84546946018382	309.0404058	291.853	POS									1.88635e-05	1.53257e-05	1.63306e-05	1.684e-05	2.18227e-05	2.0458e-05	2.01121e-05	2.07976e-05	2.00315	0.0280889	0.999361	1.23501	0.304527
			6-Hydroxypentadecanedioic acid;	1.1311837470436;	311.1816786	59.283	POS									4.24227e-05	6.00765e-05	4.46477e-05	4.90489e-05	7.10066e-05	8.04684e-05	7.19215e-05	7.44655e-05	2.02733	0.0158106	0.999361	1.51819	0.60235
			Amoxapine;Melicopine;4,5-Dimethoxy-methyl-1,3-dioxolo(4,5-c)acridin-6(11H)-one	-4.46601112721825;5.7222248837893	314.0967916	425.57	POS									2.38531e-05	4.25658e-05	4.85016e-05	3.83068e-05	9.23581e-05	0.000150367	9.13626e-05	0.000111362	2.01853	0.0248865	0.999361	2.90712	1.53959
			N-(1-Deoxy-1-fructosyl)alanine;Muramic acid;Muramic acid;3-O-alpha-Carboxyethyl-D-glucosamine;2-Amino-3-O-[(R)-1-carboxyethyl]-2-deoxy-D-glucopyranose	-1.99880126172494;-1.99880126172494;-1.99123458542137	315.1170794	335.777	POS									0.000167252	0.000225172	0.000242589	0.000211671	0.000526186	0.000537483	0.00044268	0.000502116	2.17539	0.00150939	0.752305	2.37215	1.2462
			Fructose 1-phosphate;Inositol phosphate;Myo-inositol 1-phosphate;Mannose 6-phosphate;Glucose 1-phosphate;Glucose 6-phosphate;D-Tagatose 6-phosphate;Beta-D-Fructose 6-phosphate;Fructose 6-phosphate;1D-myo-Inositol 3-phosphate;D-Tagatose 1-phosphate;D-Mannose 1-phosphate;D-fructose 1-phosphate;Beta-D-Glucose 6-phosphate;Beta-D-Fructose 2-phosphate;Dolichyl phosphate D-mannose;Sorbose 1-phosphate;Ga…	12.301267261148;12.301267261148;12.301267261148;12.301267261148;12.301267261148;12.301267261148;12.301267261148;12.301267261148;12.301267261148;12.301267261148;12.301267261148;12.301267261148;12.301267261148;12.301267261148;12.301267261148;12.301267261148;12.301267261148;12.301267261148;12.301267261148;-3.45967688924865	327.0934719	338.45	POS									6.19945e-05	7.1433e-05	9.55817e-05	7.63364e-05	0.000179658	0.000157235	0.000126679	0.000154524	2.03708	0.0129805	0.999361	2.02425	1.01739
			Sulfacytine;Cyclic dehypoxanthine futalosine	-19.249951631247;-3.4005046350007	333.0351243	226.825	POS									1.80592e-05	1.95733e-05	1.23868e-05	1.66731e-05	2.53052e-05	2.52181e-05	2.32306e-05	2.45846e-05	1.94438	0.0259328	0.999361	1.47451	0.560234
			Bromodiphenhydramine;Allotetrahydrodeoxycorticosterone;5alpha-THDOC;3alpha,21-Dihydroxy-5alpha-pregn-20-one;3alpha,6alpha-Dihydroxy-5beta-pregn-20-one;6alpha-Hydroxypregnolone;3alpha,17alpha-Dihydroxy-5beta-pregn-20-one;17alpha-Hydroxypregnolone;17beta-Hydroxy-2alpha-(methoxymethyl)-5alpha-androstan-3-one;17beta-Hydroxy-2alpha-(hydroxymethyl)-17-methyl-5alpha-androstan-3-one;D-Homo-17a-oxa-5alpha…	13.7926288926642;14.3909902383231;14.3909902383231;14.3909902383231;14.3909902383231;14.3909902383231;14.3909902383231;14.3909902383231	335.2556102	110.094	POS									6.41996e-05	5.35347e-05	4.37023e-05	5.38122e-05	2.48783e-05	1.43651e-05	1.14748e-05	1.6906e-05	2.12932	0.00680566	0.999361	0.314168	-1.67039
			Bromodiphenhydramine;Allotetrahydrodeoxycorticosterone;5alpha-THDOC;3alpha,21-Dihydroxy-5alpha-pregn-20-one;3alpha,6alpha-Dihydroxy-5beta-pregn-20-one;6alpha-Hydroxypregnolone;3alpha,17alpha-Dihydroxy-5beta-pregn-20-one;17alpha-Hydroxypregnolone;17beta-Hydroxy-2alpha-(methoxymethyl)-5alpha-androstan-3-one;17beta-Hydroxy-2alpha-(hydroxymethyl)-17-methyl-5alpha-androstan-3-one;D-Homo-17a-oxa-5alpha…	15.5164831220062;16.1148454991386;16.1148454991386;16.1148454991386;16.1148454991386;16.1148454991386;16.1148454991386;16.1148454991386	335.2561864	97.19	POS									0.000188752	0.000154878	9.3716e-05	0.000145782	6.14979e-05	4.87468e-05	2.9044e-05	4.64296e-05	2.02124	0.0277067	0.999361	0.318486	-1.6507
			Nb-Feruloyltryptamine;Cyclopiazonic acid;alpha-Cyclopiazote;alpha-Cyclopiazonic acid;CPA	13.7067848889033;13.6844729424716	337.1595481	336.197	POS									0.00819313	0.00848748	0.0165629	0.0110812	0.021485	0.0241355	0.0246782	0.0234329	1.9434	0.0132805	0.999361	2.11466	1.08042
			Clotiazepam;DMPP;Dimethylphenylpiperazinium iodide;1,1-Dimethyl-4-phenylpiperazinium Iodide	2.00748689479954;2.20084745201544	341.0495692	351.456	POS									4.31541e-05	5.04636e-05	4.90284e-05	4.75487e-05	7.96839e-05	6.80452e-05	5.74106e-05	6.83799e-05	1.92679	0.0376906	0.999361	1.4381	0.524167
			Nitrofen;Psilocybin;Psilocybine	3.51994931264666;11.9679287668851	345.1311744	189.0695	POS									3.15572e-05	4.72984e-05	4.4136e-05	4.09972e-05	5.23035e-05	6.55136e-05	7.32077e-05	6.3675e-05	1.85388	0.0433022	0.999361	1.55315	0.635201
			4-Hydroxy-3,5,4'-trimethoxystilbene;Isosativan;Myrigalone G;4'-Hydroxy-3,4,5-trimethoxystilbene;Myrigalone H;Sativan;4'-Hydroxy-5,7-dimethoxyflavan;7,3'-Dihydroxy-4'-methoxy-8-methylflavan;(-)-Sativan;Diphenolic acid;4,4-Bis(4-hydroxyphenyl)pentanoic acid;Sugiresinol;Sequirin A	-8.76938185203826;-8.76938185203826;-8.76938185203826;-8.76938185203826;-8.76938185203826;-8.76938185203826;-8.76938185203826;-8.73757734939554;-8.73757734939554;-8.73757734939554;-8.73757734939554	353.0819163	332.593	POS									1.26227e-08	1.36396e-08	6.7113e-05	2.23797e-05	0.000131824	7.84281e-05	9.18618e-05	0.000100705	1.59783	0.0465838	0.999361	4.49981	2.16986
			MG(0:0/16:0/0:0);MG(16:0/0:0/0:0);Glycerol 1-hexadecanoate;	-0.029369286193415;-0.029369286193415;-0.029369286193415;	353.2670044	110.123	POS									0.00115855	0.000899091	0.000647092	0.000901577	0.000377932	0.000178031	0.000138229	0.000231397	2.07836	0.0153984	0.999361	0.256658	-1.96208
					364.3180366	131.411	POS									2.76985e-05	3.09917e-05	1.81281e-05	2.56061e-05	9.86914e-06	7.49192e-06	8.80401e-06	8.72169e-06	2.16245	0.0125596	0.999361	0.34061	-1.55381
			Mytilin A;	-2.90736566696117;	371.0827661	403.803	POS									1.85237e-05	3.90326e-05	2.85555e-05	2.87039e-05	8.74613e-05	6.19549e-05	7.18122e-05	7.37428e-05	2.0332	0.00902279	0.999361	2.56908	1.36125
			m-Carboxyphenyl phenylacetamidomethylphosphote	11.16598349	388.2513744	97.914	POS									0.000100544	0.000115955	0.000135813	0.000117437	7.56102e-05	6.62407e-05	7.09098e-05	7.09202e-05	2.21677	0.0116481	0.999361	0.603899	-0.72762
			Citrusin E;Syringin;Eleutheroside B	-8.14850174391387;-8.06143891306518	390.1727056	153.0545	POS									1.16333e-05	1.45652e-05	4.94788e-06	1.03821e-05	1.92023e-05	2.46811e-05	1.96019e-05	2.11618e-05	1.83747	0.0322873	0.999361	2.03829	1.02736
			Indacaterol;Ivacaftor;Isodomedin;Nigakilactone B;Simalikalactone A;Quassin	7.66732121878053;7.66732121878053;-17.5921721462202;-17.5921721462202	393.2200537	223.4965	POS									1.68115e-05	1.36396e-08	7.52269e-06	8.11593e-06	2.80159e-05	2.80229e-05	1.97396e-05	2.52595e-05	1.30715	0.0373569	0.999361	3.11233	1.638
					393.282198	34.55	POS									0.000103529	9.39582e-05	9.33019e-05	9.69298e-05	6.48875e-05	7.72607e-05	6.5661e-05	6.92697e-05	2.12413	0.00596793	0.999361	0.714638	-0.484715
					394.144178	168.329	POS									1.01932e-05	8.12503e-06	1.01524e-05	9.4902e-06	1.23775e-05	1.75056e-05	1.67485e-05	1.55439e-05	2.06225	0.0252765	0.999361	1.63789	0.711835
			Pteroside Z;Secoeremopetasitolide B;Nigakilactone M;Nigakilactone N	1.53399619186012;1.53399619186012;1.41552798675245;1.41552798675245	395.199758	333.596	POS									1.65297e-05	2.15965e-05	2.00355e-05	1.93873e-05	2.59217e-05	3.32426e-05	2.62372e-05	2.84672e-05	1.95908	0.0322951	0.999361	1.46834	0.554191
			L-gamma-Glutamyl-S-allylthio-L-cysteine;Leucodelphinidin	3.99576840278398;-5.89935880172786	398.9955681	26.446	POS									0.000102285	0.000102105	7.29557e-05	9.24485e-05	0.000134847	0.000164873	0.000132211	0.000143977	2.0495	0.0227329	0.999361	1.55737	0.639116
			cis-3-Hexenyl b-primeveroside;Brucine	-2.27609500634151;-15.9821689731563	412.214501	163.592	POS									2.6225e-05	2.20842e-05	2.33674e-05	2.38922e-05	3.36541e-05	5.16289e-05	3.89492e-05	4.14108e-05	2.09909	0.0328444	0.999361	1.73323	0.793466
			ltrindole;NTI	-9.305777506	415.1904456	155.3265	POS									6.98894e-05	8.42809e-05	6.2298e-05	7.21561e-05	0.00011282	0.000157363	0.000154544	0.000141575	2.16873	0.0116929	0.999361	1.96207	0.972378
			Benzyl beta-primeveroside;Benzyl O-[arabinofuranosyl-(1->6)-glucoside];	-8.944614621212;-8.944614621212;	425.1369279	204.754	POS									1.31244e-05	1.41554e-05	1.33932e-05	1.35577e-05	1.15221e-05	1.22666e-05	1.22924e-05	1.2027e-05	2.04554	0.0185061	0.999361	0.887102	-0.172829
			Pimozide;Pimozide	24.1334072550971;24.0661937406627	426.2298511	157.2615	POS									1.39741e-05	6.80335e-06	1.37435e-05	1.1507e-05	1.84409e-05	3.04493e-05	2.25433e-05	2.38112e-05	1.88171	0.043949	0.999361	2.06928	1.04913
			29-Norcycloartane-3,24-dione;Stigmast-22-ene-3,6-dione;7-Oxostigmasterol;(6beta,22E)-6-Hydroxystigmasta-4,22-dien-3-one;(3beta,23E)-3-Hydroxy-27-norcycloart-23-en-25-one;Momordenol;4alpha-Formyl-4beta-methyl-5alpha-cholesta-8,24-dien-3beta-ol;Stigmast-4-ene-3,6-dione;	9.66600708285601;9.66600708285601;9.66600708285601;9.66600708285601;9.66600708285601;9.66600708285601;9.66600708285601;9.66600708285601;	427.3539018	34.476	POS									0.000209469	0.000146347	0.000195671	0.000183829	0.000302976	0.000588625	0.000387626	0.000426409	2.0548	0.0491551	0.999361	2.31959	1.21387
			ADP;Adenosine 3',5'-diphosphate;dGDP;ADP;Adenosine 5'-diphosphate;Adenosine 3',5'-bisphosphate;PAP;3'-Phosphoadenylate;Phosphoadenosine phosphate;dGDP;2'-Deoxyguanosine 5'-diphosphate;Adenosine 2',5'-bisphosphate	-0.351356773156323;-0.351356773156323;-0.351356773156323;-0.351356773156323;-0.351356773156323;-0.351356773156323;-0.351356773156323	428.2009499	345.661	POS									1.56327e-05	1.55232e-05	2.28284e-05	1.79948e-05	1.20785e-05	1.03637e-05	1.08758e-05	1.1106e-05	2.07117	0.0493565	0.999361	0.617178	-0.696241
			Veratramine	-24.67639112	432.2768505	104.5635	POS									6.93526e-05	7.31347e-05	8.65854e-05	7.63576e-05	4.89441e-05	3.50927e-05	5.4166e-05	4.60676e-05	2.04202	0.0172578	0.999361	0.603314	-0.72902
			Crustecdysone;Emetine	-18.1212622863528;2.49844471812753	445.2879033	37.177	POS									7.38971e-06	9.2747e-06	8.92029e-06	8.52823e-06	1.30416e-08	1.32632e-08	1.16281e-08	1.26443e-08	2.31505	0.00458144	0.999361	0.00148264	-9.39761
			Porrigenin A;Asperagenin;Convallagenin A;Digitogenin;2-Deoxyecdysone	0.876608196496871;0.876608196496871;0.819728992104705;0.819728992104705;0.819728992104705	449.3192675	25.278	POS									3.82369e-05	3.55097e-05	4.30729e-05	3.89399e-05	2.18578e-05	2.69928e-05	1.08517e-05	1.99008e-05	1.87402	0.0222245	0.999361	0.511064	-0.968424
			Cycloartocarpin;cis-(Z)-Flupenthixol	-15.9811894826654;4.60655420534533	457.1546958	229.819	POS									1.45691e-05	2.12614e-05	3.11419e-05	2.23241e-05	5.74777e-05	7.41746e-05	4.39679e-05	5.85401e-05	1.97239	0.022143	0.999361	2.62228	1.39082
			LysoPE(18:4(6Z,9Z,12Z,15Z)/0:0);LysoPE(0:0/18:4(6Z,9Z,12Z,15Z));	7.62423175781791;7.62423175781791;	474.2578474	201.599	POS									2.66474e-06	3.462e-06	3.87683e-06	3.33452e-06	2.0529e-06	2.28807e-06	1.99331e-06	2.11143e-06	2.10587	0.0289994	0.999361	0.633202	-0.659262
					493.2888828	138.0685	POS									4.29004e-05	3.48886e-05	6.00487e-05	4.59459e-05	2.87391e-05	1.37183e-05	1.15127e-05	1.799e-05	2.00007	0.0382639	0.999361	0.391548	-1.35274
			LysoPC(16:1(9Z));Tiamulin	-5.75573297563525;-17.4328117138791	494.3203655	179.892	POS									5.66096e-05	5.81722e-05	8.02316e-05	6.50045e-05	4.5841e-05	3.11856e-05	3.31081e-05	3.67116e-05	2.07656	0.0336356	0.999361	0.564755	-0.824304
			Flavidulol C;dTDP-4-oxo-2,3,6-trideoxy-D-glucose;dTDP-[(2R,6R)-tetrahydro-6-methyl-5-oxo-2H-pyran-2-yl] ester;dTDP-4-dehydro-2,3,6-trideoxy-alpha-D-hexopyranose	5.23071462936449;-7.58290300345278	497.3066242	110.014	POS									5.99294e-05	4.89529e-05	3.12395e-05	4.67073e-05	2.12523e-05	1.1637e-05	1.07244e-05	1.45379e-05	2.05922	0.0233733	0.999361	0.311256	-1.68383
			Dofetilide;Dofetilide	-7.28205498332014;-7.2539461466869	508.0824611	29.43	POS									5.85125e-06	8.45907e-06	6.93692e-06	7.08241e-06	1.04523e-05	1.34648e-05	1.07208e-05	1.1546e-05	2.0128	0.021843	0.999361	1.63023	0.705076
			6-(Dibromomethylene)-17beta-hydroxy-androst-4-en-3-one propiote	19.27971969	513.0660723	146.159	POS									1.26227e-08	0.000229234	0.000296856	0.000175368	0.000583351	0.00067557	0.000537224	0.000598715	1.11184	0.0127109	0.999361	3.41406	1.77149
			L-Threonylcarbamoyladenylate;L-Threonylcarbamoyl-AMP;TC-AMP	-17.46779528	515.3178701	97.554	POS									0.00116581	0.00113377	0.000471769	0.000923782	0.00040429	0.000227313	0.000159515	0.000263706	1.92126	0.0499592	0.999361	0.285464	-1.80862
					530.71005	98.343	POS									1.9103e-05	1.72562e-05	1.5018e-05	1.71257e-05	9.20771e-06	7.30788e-06	4.82876e-06	7.11479e-06	2.11969	0.00445649	0.999361	0.415444	-1.26727
			Flavidulol C;dTDP-4-oxo-2,3,6-trideoxy-D-glucose;dTDP-[(2R,6R)-tetrahydro-6-methyl-5-oxo-2H-pyran-2-yl] ester;dTDP-4-dehydro-2,3,6-trideoxy-alpha-D-hexopyranose	5.23071462936449;-7.58290300345278	532.3451625	110.123	POS									0.0036563	0.00277115	0.00162302	0.00268349	0.00117835	0.000466014	0.000363747	0.000669369	1.98725	0.0349289	0.999361	0.24944	-2.00324
			CDP-abequose;CDP-alpha-D-abequose;CDP-3,6-dideoxy-D-glucose;CDPparatose;CDP-alpha-D-paratose;CDP-3,6-dideoxy-D-mannose;CDPtyvelose;CDP-ascarylose	-19.1255426873757;-19.1255426873757;-19.1255426873757;-19.1255426873757	534.3157471	194.927	POS									4.10512e-05	5.99996e-05	4.45958e-05	4.85489e-05	1.20401e-05	1.72216e-05	2.79921e-05	1.90846e-05	2.00163	0.0169477	0.999361	0.3931	-1.34703
			LysoPC(18:4(6Z,9Z,12Z,15Z));2-Aminoethylphosphocholate	22.9199936759304;22.8992286452929	538.3030215	97.1265	POS									0.000183117	0.000144307	0.000232287	0.00018657	5.9944e-05	7.32933e-05	4.92789e-05	6.08388e-05	2.22206	0.00887346	0.999361	0.32609	-1.61666
			LysoPC(18:4(6Z,9Z,12Z,15Z));2-Aminoethylphosphocholate	22.9199936759304;22.8992286452929	554.2762117	97.224	POS									3.655e-05	3.78024e-05	2.28065e-05	3.23863e-05	1.92994e-05	1.56661e-05	1.23501e-05	1.57719e-05	1.9711	0.0331694	0.999361	0.486992	-1.03803
			Mezlocillin;Mezlin;Mezlocillin	-11.9718548625911;-12.0568079695012	557.1394864	37.177	POS									9.6229e-05	0.000187077	9.09506e-05	0.000124752	8.26542e-06	7.63145e-06	4.2043e-05	1.93133e-05	1.99139	0.0336853	0.999361	0.154813	-2.6914
					559.4058719	159.16	POS									6.22249e-06	1.70694e-06	2.55453e-06	3.49465e-06	9.21773e-06	1.67607e-05	8.8942e-06	1.16242e-05	1.98177	0.0495969	0.999361	3.32629	1.73391
			gamma-Chaconine;	-23.1017047901078;	560.3743656	96.567	POS									0.000100191	0.000106481	7.23586e-05	9.301e-05	4.62072e-05	3.50056e-05	2.43738e-05	3.51955e-05	2.11236	0.00913084	0.999361	0.378406	-1.40199
			Hydroxybuprenorphine;	24.4856218202778;	560.374749	110.0485	POS									5.64899e-05	5.00985e-05	3.26308e-05	4.64064e-05	2.48979e-05	1.19083e-05	1.01592e-05	1.56551e-05	2.00924	0.0225044	0.999361	0.337348	-1.56769
			Deserpidine;Deserpidine	14.1523884481497;14.1804037887064	561.2684427	152.077	POS									2.64214e-05	3.44387e-05	3.85218e-05	3.31273e-05	1.06706e-05	2.58755e-05	8.99122e-06	1.51791e-05	1.84478	0.0494576	0.999361	0.458205	-1.12593
			Aurasperone E;Fonsecinone B;Inosine 5'-tetraphosphate	-13.8765916186983;-13.8765916186983;15.8124083878183	571.1557716	34.575	POS									5.60476e-05	0.000104268	5.91919e-05	7.31691e-05	5.53236e-06	4.82776e-06	1.71273e-05	9.16248e-06	2.12984	0.0163879	0.999361	0.125223	-2.99742
					600.3357275	147.635	POS									8.34178e-05	0.000128632	0.000133895	0.000115315	6.4482e-05	6.60101e-05	2.77417e-05	5.27446e-05	1.89553	0.0369911	0.999361	0.457397	-1.12848
			6''-(4-Carboxy-3-hydroxy-3-methylbutanoyl)hyperin;Kaempferol 3-rhamnoside 7-galacturonide;	15.2353644082284;15.2353644082284;	609.1552457	175.3735	POS									0.000140486	0.000130872	0.000162305	0.000144554	0.000205285	0.000227805	0.00024853	0.000227207	2.16078	0.00605181	0.999361	1.57177	0.652393
			6''-(4-Carboxy-3-hydroxy-3-methylbutanoyl)hyperin;Kaempferol 3-rhamnoside 7-galacturonide;	15.2353644082284;15.2353644082284;	626.1806246	175.549	POS									3.2066e-05	3.91569e-05	4.43606e-05	3.85278e-05	5.28765e-05	6.8974e-05	5.95969e-05	6.04825e-05	1.99786	0.0201459	0.999361	1.56984	0.650616
					636.4163427	150.3955	POS									1.11354e-05	8.71292e-06	1.04955e-05	1.01146e-05	8.03894e-06	5.1759e-06	6.82665e-06	6.6805e-06	1.90757	0.0356256	0.999361	0.660479	-0.598415
					678.2068197	352.2175	POS									3.12071e-06	2.43707e-06	2.93205e-06	2.82994e-06	4.09848e-06	3.84817e-06	4.20632e-06	4.05099e-06	2.1379	0.00603147	0.999361	1.43147	0.517502
					687.2268749	404.45	POS									3.7545e-06	7.0183e-06	2.58144e-06	4.45141e-06	2.50122e-05	1.24516e-05	1.79451e-05	1.84696e-05	2.08796	0.022315	0.999361	4.14917	2.05282
					702.465059	150.079	POS									3.12263e-05	4.03793e-05	5.45163e-05	4.20406e-05	1.76103e-05	1.59326e-05	1.99193e-05	1.78207e-05	2.18514	0.0243551	0.999361	0.423893	-1.23823
			Cerdlan;	7.01386132434531;	705.1440075	351.824	POS									4.47785e-06	5.19024e-06	4.3725e-06	4.6802e-06	5.75726e-06	7.25334e-06	6.58496e-06	6.53185e-06	2.07823	0.0212052	0.999361	1.39564	0.480923
			1-Palmitoyl-2-(5-hydroxy-8-oxo-6-octenoyl)-sn-glycero-3-phosphatidylcholine	17.70877685	713.421551	38.584	POS									2.62797e-06	3.07334e-06	8.41674e-06	4.70601e-06	2.59993e-05	2.32343e-05	1.91715e-05	2.28017e-05	2.05904	0.00264562	0.923357	4.84523	2.27656
			DG(22:5n6/0:0/22:5n6);DG(22:4n6/0:0/22:6n3);DG(22:6(4Z,7Z,10Z,13Z,16Z,19Z)/22:4(7Z,10Z,13Z,16Z)/0:0);DG(22:5n3/0:0/22:5n3);DG(22:5(4Z,7Z,10Z,13Z,16Z)/22:5(7Z,10Z,13Z,16Z,19Z)/0:0);DG(22:5(7Z,10Z,13Z,16Z,19Z)/22:5(7Z,10Z,13Z,16Z,19Z)/0:0);DG(22:5(4Z,7Z,10Z,13Z,16Z)/22:5(4Z,7Z,10Z,13Z,16Z)/0:0);DG(22:5(7Z,10Z,13Z,16Z,19Z)/22:5(4Z,7Z,10Z,13Z,16Z)/0:0);DG(22:5n6/0:0/22:5n3);DG(22:4(7Z,10Z,13Z,16Z)/22…	-17.0266121263134;-17.0266121263134;-17.0266121263134;-17.0266121263134;-17.0266121263134;-17.0266121263134;-17.0266121263134;-17.0266121263134;-17.0266121263134;-17.0266121263134;	718.0593907	26.447	POS									3.38212e-06	2.61511e-06	3.42135e-06	3.13952e-06	5.81173e-06	5.80135e-06	5.41929e-06	5.67746e-06	2.20959	0.000970932	0.527922	1.80838	0.854699
			Callichiline	10.89542211	727.3251238	50.047	POS									6.72312e-06	4.13708e-06	4.95364e-06	5.27128e-06	8.47208e-06	8.12235e-06	7.38726e-06	7.99389e-06	1.95669	0.0302081	0.999361	1.5165	0.600746
			Bis(4-methoxybenzoyl)-3a,29-dihydroxy-8-multifloren-7-one;	-5.38944957831223;	742.4613376	35.824	POS									0.00055992	0.000389623	0.000540477	0.000496674	8.35568e-06	8.36096e-05	0.000305993	0.000132653	1.57553	0.0251256	0.999361	0.267082	-1.90464
			DG(24:0/22:1(13Z)/0:0);DG(22:0/24:1(15Z)/0:0);DG(22:0/0:0/24:1n9);DG(24:0/0:0/22:1n9);DG(24:1(15Z)/22:0/0:0);DG(22:1(13Z)/24:0/0:0);TG(14:1(9Z)/14:0/o-18:0);TG(14:0/14:1(9Z)/o-18:0);TG(14:0/o-18:0/14:1(9Z));	17.4250790384007;17.4250790384007;17.4250790384007;17.4250790384007;17.4250790384007;17.4250790384007;17.4250790384007;17.4250790384007;17.4250790384007;	764.2836606	44.905	POS									1.35146e-05	1.53247e-05	1.69106e-05	1.525e-05	2.13104e-05	3.04767e-05	2.65211e-05	2.61027e-05	2.08719	0.0185368	0.999361	1.71166	0.775396
					779.2371155	39.19	POS									7.111e-06	7.79709e-06	8.39395e-06	7.76735e-06	5.6377e-06	5.54971e-06	4.7637e-06	5.31704e-06	2.21265	0.00612977	0.999361	0.684537	-0.546799
			PC(o-16:0/18:0);	18.0455107780598;	787.0838476	24.709	POS									3.02129e-06	1.37488e-06	1.25588e-08	1.46958e-06	4.52547e-06	3.83254e-06	5.20949e-06	4.5225e-06	1.46732	0.033145	0.999361	3.07742	1.62172
			PS(18:0/18:1(9Z));PS(18:1(9Z)/18:0);	-5.04627950937115;-5.04627950937115;	790.5522051	139.2875	POS									0.000143736	0.000252488	0.00024563	0.000213951	0.000112867	4.42456e-05	5.81076e-05	7.17402e-05	2.05964	0.025481	0.999361	0.335311	-1.57643
					796.3311527	165.249	POS									2.75436e-06	2.5243e-06	3.18423e-06	2.82096e-06	2.02072e-06	2.37094e-06	2.04966e-06	2.14711e-06	1.98929	0.0394083	0.999361	0.761127	-0.393791
					835.2844389	164.328	POS									7.17814e-05	7.6725e-05	4.31326e-05	6.38797e-05	1.30416e-08	4.13695e-05	1.16281e-08	1.37981e-05	1.67418	0.0444313	0.999361	0.216001	-2.21089
			PE(22:5(4Z,7Z,10Z,13Z,16Z)/20:1(11Z));PE(20:1(11Z)/22:5(7Z,10Z,13Z,16Z,19Z));PE(20:5(5Z,8Z,11Z,14Z,17Z)/22:1(13Z));PE(20:1(11Z)/22:5(4Z,7Z,10Z,13Z,16Z));PE(22:6(4Z,7Z,10Z,13Z,16Z,19Z)/20:0);PE(22:4(7Z,10Z,13Z,16Z)/20:2(11Z,14Z));PE(22:5(7Z,10Z,13Z,16Z,19Z)/20:1(11Z));PE(20:4(8Z,11Z,14Z,17Z)/22:2(13Z,16Z));PE(22:2(13Z,16Z)/20:4(5Z,8Z,11Z,14Z));PE(20:0/22:6(4Z,7Z,10Z,13Z,16Z,19Z));PE(20:4(5Z,8Z,11Z…	-13.1837391553717;-13.1837391553717;-13.1837391553717;-13.1837391553717;-13.1837391553717;-13.1837391553717;-13.1837391553717;-13.1837391553717;-13.1837391553717;-13.1837391553717;-13.1837391553717;-13.1837391553717;-13.1837391553717;-13.1837391553717;	842.5557135	106.8295	POS									8.13845e-05	8.82502e-05	0.000139817	0.000103151	5.2045e-05	4.03571e-05	4.84631e-05	4.6955e-05	2.14174	0.0401283	0.999361	0.455209	-1.1354
					844.6320725	31.209	POS									1.01115e-05	1.36396e-08	1.02994e-05	6.80818e-06	2.42363e-05	2.439e-05	2.2092e-05	2.35728e-05	1.31696	0.00851953	0.999361	3.46242	1.79178
					872.2336575	131.272	POS									5.0193e-05	4.12857e-05	3.429e-05	4.19229e-05	1.90843e-05	2.32731e-05	1.72582e-05	1.98718e-05	2.12273	0.0110836	0.999361	0.47401	-1.07701
			Malyl-CoA;L-Malyl-CoA;(S)-Malyl-CoA;Malyl-CoA;(3S)-3-Carboxy-3-hydroxypropanoyl-CoA;(3S)-3-Carboxy-3-hydroxypropionyl-CoA;(R)-Malyl-CoA;(3R)-3-Carboxy-3-hydroxypropanoyl-CoA	-21.2479317704499;-21.5874422805705;-21.5874422805705	884.5872252	126.802	POS									7.91418e-06	5.55459e-06	1.36238e-05	9.03085e-06	1.32856e-06	2.5122e-06	8.87658e-07	1.57614e-06	2.13372	0.0380191	0.999361	0.174528	-2.51847
					922.6233012	48.766	POS									6.50428e-06	7.99685e-06	6.98423e-06	7.16179e-06	3.90019e-06	5.06431e-06	1.89275e-06	3.61908e-06	1.84285	0.0259397	0.999361	0.505332	-0.984696
			(4R,8R,12R)-Trimethyl-2E-tridecenoyl-CoA;(2E)-Hexadecenoyl-CoA;	-23.585358719046;-23.585358719046;	1000.274355	30.9495	POS									1.76847e-06	1.83497e-06	2.4658e-06	2.02308e-06	4.89341e-06	3.37454e-06	3.29409e-06	3.85401e-06	1.98789	0.0317732	0.999361	1.90502	0.929808
					1012.762415	32.578	POS									2.39063e-06	2.38694e-06	3.44447e-06	2.74068e-06	4.49465e-06	3.93696e-06	4.47746e-06	4.30302e-06	1.95931	0.016981	0.999361	1.57006	0.650816
					1017.746743	36.468	POS									3.99489e-05	3.58196e-05	3.5027e-05	3.69318e-05	2.6975e-05	2.60277e-05	2.7274e-05	2.67589e-05	2.19933	0.00293325	0.923357	0.724549	-0.464845
			Pisumsaponin I;Clematichinenoside A	10.4908103758633;-24.8892719070708	1029.523347	31.601	POS									1.09146e-06	1.61791e-06	2.00711e-06	1.57216e-06	3.45987e-06	2.22739e-06	3.90295e-06	3.19673e-06	1.83982	0.045724	0.999361	2.03334	1.02385
					1049.355273	484.1475	POS									6.77111e-06	6.53788e-06	7.64894e-06	6.98598e-06	9.69459e-06	9.00941e-06	9.56612e-06	9.42337e-06	2.14727	0.00361076	0.931988	1.3489	0.431782
					1092.716224	35.8585	POS									1.1566e-05	1.30504e-05	1.14498e-05	1.20221e-05	9.12335e-06	8.24206e-06	9.90743e-06	9.09095e-06	2.07521	0.0141654	0.999361	0.756189	-0.403181
					1099.702015	33.8965	POS									5.26534e-06	5.3593e-06	3.97626e-06	4.86697e-06	1.74354e-06	1.94534e-06	2.43564e-06	2.04151e-06	2.16401	0.00453011	0.999361	0.419462	-1.25339
					1126.474345	109.75	POS									1.05252e-05	1.51745e-05	9.38949e-06	1.16964e-05	6.92508e-06	4.6419e-06	4.89554e-06	5.48751e-06	2.07133	0.0314294	0.999361	0.469162	-1.09184
					1146.313279	30.7025	POS									1.09692e-06	1.29328e-06	1.83291e-06	1.4077e-06	2.28269e-06	2.26599e-06	2.14132e-06	2.23e-06	1.8743	0.0215289	0.999361	1.58414	0.663699
					1147.636227	151.414	POS									1.50397e-05	2.20476e-05	1.52138e-05	1.74337e-05	5.42236e-06	1.04067e-05	2.75663e-06	6.19523e-06	1.91173	0.0250505	0.999361	0.35536	-1.49265
			Eledoisin	24.71146398	1189.425167	496.905	POS									3.47401e-06	3.40592e-06	3.52064e-06	3.46685e-06	6.7268e-06	6.33728e-06	6.43757e-06	6.50055e-06	2.30251	1.52383e-05	0.0455702	1.87506	0.906935
			Sulfacetamide;Clofibric acid;Mecoprop-P;(R)-2-(4-Chloro-o-tolyloxy)propionic acid;(R)-2-(4-Chloro-2-methylphenoxy)propanoate;(R)-Mecoprop;Mecoprop;(S)-2-(4-Chloro-2-methylphenoxy)propanoate;(S)-Mecoprop	1.73377825217554;8.80210540376287;8.80210540376287;8.80210540376287;8.80210540376287	213.041584	106.567	NEG									0.000530815	0.000514954	0.000503166	0.000516312	0.000347169	0.000435406	0.000418878	0.000400484	1.97523	0.0148367	0.999361	0.775664	-0.366496
			6-Deoxy-6-sulfo-D-glucono-1,5-lactone;2-Dehydro-3,6-dideoxy-6-sulfo-D-glucote;2-Keto-3,6-dideoxy-6-sulfoglucote	5.54482136245792;5.54482136245792	241.0109419	24.2955	NEG									4.05611e-05	3.5411e-05	2.97547e-05	3.52423e-05	7.82857e-05	0.000132126	0.000109061	0.000106491	2.2384	0.0109916	0.999361	3.02168	1.59535
			Glycyl-Glutamate;Glutamyl-Glycine;Indolepyruvate;Indolepyruvic acid;(Indol-3-yl)pyruvate;Indole-3-pyruvate;3-(Indol-3-yl)pyruvate;Anibine	-18.6958186441932;-18.6958186441932;23.6385430383447;23.6385430383447	243.0895775	396.628	NEG									1.16638e-06	1.3133e-06	8.02514e-07	1.09406e-06	4.79299e-06	3.80863e-06	2.51596e-06	3.70586e-06	2.15254	0.018143	0.999361	3.38724	1.76011
			Ethenodeoxyadenosine;Cardiospermin;Sarmentosin;2-Butenenitrile,4-(beta-D-glucopyranosyloxy)-2-(hydroxymethyl)-, (E)-;1,6-Anhydro-N-acetyl-beta-muramate	7.85418231113352;12.7226231867048;12.7226231867048;12.7226231867048	256.0841941	401.6755	NEG									2.07622e-06	4.14397e-06	2.01367e-06	2.74462e-06	5.81981e-06	7.5177e-06	4.90632e-06	6.08128e-06	1.94901	0.0323479	0.999361	2.21571	1.14777
			Angeloylsenkyunolide F;Ethylsuberenol;4'-Methoxymucidin;Karwiphthol B	-0.552169503678614;-0.552169503678614;-0.552169503678614;-0.694116185157561	269.1164182	339.187	NEG									7.60738e-06	1.30365e-05	1.39532e-05	1.15324e-05	2.24669e-05	2.13668e-05	1.65834e-05	2.0139e-05	1.77629	0.0325474	0.999361	1.74631	0.804307
			N-Desmethylpromazine;Chloroprocaine	-7.95130830842389;12.666897433863	269.1169215	190.071	NEG									2.35048e-06	2.81828e-06	8.51103e-07	2.00662e-06	5.56865e-06	5.83536e-06	4.12272e-06	5.17557e-06	1.91965	0.0164498	0.999361	2.57925	1.36695
			Ethenodeoxyadenosine;Cardiospermin;Sarmentosin;2-Butenenitrile,4-(beta-D-glucopyranosyloxy)-2-(hydroxymethyl)-, (E)-;1,6-Anhydro-N-acetyl-beta-muramate	7.85418231113352;12.7226231867048;12.7226231867048;12.7226231867048	274.0952525	402.319	NEG									2.29226e-06	5.03916e-06	2.1684e-06	3.16661e-06	7.06141e-06	9.30391e-06	5.8145e-06	7.39327e-06	1.91851	0.0380185	0.999361	2.33476	1.22328
					304.9627838	43.6475	NEG									4.95611e-05	6.03301e-05	5.99617e-05	5.66176e-05	0.000102113	0.000106398	0.000112892	0.000107134	2.23891	0.000431841	0.422753	1.89224	0.920094
			Decanoylcarnitine;O-Decanoyl-L-carnitine	23.0493525797284;22.9177042327271	314.2482246	42.741	NEG									1.19235e-05	1.25281e-05	1.18988e-05	1.21168e-05	1.09006e-05	9.51434e-06	9.46034e-06	9.95843e-06	2.10101	0.0137342	0.999361	0.821871	-0.283016
					333.0636969	112.554	NEG									0.000678856	0.000528534	0.000625279	0.00061089	0.000301245	0.000269251	0.000282875	0.000284457	2.25685	0.00190983	0.878669	0.465644	-1.1027
					353.0362839	40.1095	NEG									0.0001511	0.000127365	0.000135329	0.000137932	0.000166245	0.00015405	0.000162416	0.000160904	1.93467	0.0429511	0.999361	1.16655	0.222244
			5-Deoxykievitol;Cubebin;Kievitone;Kinobeon A;Licoagrodione;1,8-Dihydroxy-3,5-dimethoxy-2-prenylxanthone;Xanthoxylol;Licofuranone;Kievitone;Plaunol B;Cubebin;Coniferyl ferulate;Leachianone G;Norsolorinic acid anthrone;Noranthrone;2-Hexanoyl-1,3,6,8-tetrahydroxyanthracen-9(10H)-one;Pluviatolide;(-)-Pluviatolide;((3R,4R)-4-(2H-1,3-Benzodioxol-5-ylmethyl)-3-[(4-hydroxy-3-methoxyphenyl)methyl]oxolan-2…	2.68023124154111;2.68023124154111;2.68023124154111;2.68023124154111;2.68023124154111;2.68023124154111;2.68023124154111;2.68023124154111;2.64765841314854;2.64765841314854;2.64765841314854;2.64765841314854;2.64765841314854;2.64765841314854;2.64765841314854	355.1269429	382.8255	NEG									2.28103e-06	2.69831e-06	2.54906e-06	2.50947e-06	1.39064e-06	1.48882e-06	1.10042e-06	1.32663e-06	2.22651	0.00218427	0.923357	0.52865	-0.919616
					362.0534764	421.212	NEG									5.08895e-05	4.04535e-05	4.99849e-05	4.71093e-05	3.36021e-05	2.19964e-05	2.32667e-05	2.62884e-05	2.08424	0.0137661	0.999361	0.55803	-0.841585
					367.8908312	35.732	NEG									2.39287e-05	3.602e-06	2.1906e-05	1.64789e-05	4.56427e-05	3.66915e-05	4.49563e-05	4.24301e-05	1.6333	0.0214364	0.999361	2.57481	1.36447
					369.0323367	35.512	NEG									0.0136234	0.0221278	0.0137809	0.0165107	0.0258177	0.0242917	0.0306088	0.0269061	1.91398	0.0375154	0.999361	1.62962	0.704532
			Metosulam;Metosulam	7.17265782832459;6.93356757623317	417.2491239	114.482	NEG									7.20234e-06	6.93909e-06	8.67346e-06	7.60496e-06	3.79298e-06	2.46343e-06	3.15991e-06	3.13878e-06	2.23206	0.00252025	0.923357	0.412727	-1.27674
			4'-Hydroxycarvedilol;1-Hydroxycarvedilol;5'-Hydroxycarvedilol;8-Hydroxycarvedilol;Valtratum;Valtrate;Isovaltrate;Picrasin F	16.1730364443519;16.1730364443519;16.1730364443519;16.1730364443519;-7.34259431862654;-7.34259431862654;-7.34259431862654	421.1757035	40.73	NEG									9.86748e-06	7.74124e-06	9.07617e-06	8.89496e-06	6.42873e-06	6.62929e-09	5.48685e-09	2.14695e-06	1.73652	0.0388798	0.999361	0.241367	-2.0507
			4-O-alpha-D-Galactopyranuronosyl-D-galacturonic acid;Thiophate	3.40282613623722;-2.43192698598982	429.0855802	71.439	NEG									9.77771e-05	0.000158279	0.000212691	0.000156249	0.000689444	0.000514332	0.000358281	0.000520686	2.01142	0.0227674	0.999361	3.33241	1.73656
			Imazosulfuron	-4.125856085	433.00914	346.331	NEG									2.06612e-06	2.07721e-06	1.6715e-06	1.93828e-06	1.43753e-06	9.2963e-07	9.36174e-07	1.10111e-06	2.0284	0.0175558	0.999361	0.568088	-0.815813
					477.1279546	371.999	NEG									2.06035e-06	1.21803e-06	6.4849e-09	1.09495e-06	3.81658e-06	4.45427e-06	4.17994e-06	4.15027e-06	1.50438	0.00806694	0.999361	3.79036	1.92233
			Metosulam;Metosulam	7.17265782832459;6.93356757623317	477.2732664	114.3695	NEG									8.41368e-06	7.23097e-06	9.23957e-06	8.29474e-06	3.39063e-06	1.49819e-06	3.51709e-06	2.80197e-06	2.08038	0.00329101	0.931988	0.337801	-1.56576
			N,N-Diethyl-2-[4-[6-methoxy-2-(4-methoxyphenyl)-1H-inden-3-yl]phenoxy]ethamine hydrochloride	-8.779092997	479.0339857	40.057	NEG									4.09077e-06	1.53218e-06	2.35799e-06	2.66031e-06	6.38186e-06	5.85549e-06	8.86316e-06	7.0335e-06	2.03341	0.0215971	0.999361	2.64386	1.40265
			Dukunolide E;	4.7712251892525;	483.1756426	103.855	NEG									8.19762e-09	1.17685e-08	8.06915e-06	2.69637e-06	1.59882e-05	9.48271e-06	1.0982e-05	1.2151e-05	1.60817	0.0468818	0.999361	4.50641	2.17198
					499.0450293	158.6805	NEG									8.86147e-07	5.3384e-07	8.00818e-07	7.40268e-07	3.57628e-07	4.70175e-07	1.81769e-07	3.36524e-07	1.84434	0.0405645	0.999361	0.454597	-1.13734
			6alpha,9alpha-Difluoroprednisolone-17-butyrate;T-2 Toxin	2.798698573963;-4.93329012055264	503.1584997	157.186	NEG									1.87989e-06	1.98244e-06	2.33552e-06	2.06595e-06	1.12374e-06	1.48279e-06	1.45488e-06	1.3538e-06	2.06387	0.0166773	0.999361	0.655294	-0.609786
					504.0827149	143.597	NEG									3.5046e-05	2.32489e-05	3.39341e-05	3.0743e-05	1.56213e-05	1.94632e-05	2.08745e-05	1.8653e-05	1.91388	0.0412781	0.999361	0.60674	-0.72085
			UDP-L-Ara4N;UDP-4-amino-4-deoxy-L-arabinose;UDP-4-amino-4-deoxy-beta-L-arabinopyranose	-7.464911609	534.2870041	219.956	NEG									6.63549e-07	1.62889e-06	1.69532e-06	1.32926e-06	5.31578e-07	2.67519e-07	2.44118e-07	3.47738e-07	2.06548	0.0469869	0.999361	0.261604	-1.93454
					535.0214882	158.812	NEG									3.80508e-07	8.6274e-07	7.50525e-07	6.64591e-07	9.05157e-08	2.76591e-07	1.11818e-07	1.59641e-07	2.03143	0.0324631	0.999361	0.24021	-2.05763
			Marmesin rutinoside;Lappaol C	22.07831342149;-5.45455988934385	553.212177	101.38	NEG									6.8856e-05	1.17685e-08	2.96181e-05	3.28286e-05	0.000178659	0.000198489	0.000109167	0.000162105	1.36704	0.0183937	0.999361	4.93791	2.3039
					568.2273122	41.663	NEG									1.36324e-05	1.12068e-05	2.77628e-06	9.20516e-06	2.29959e-05	2.44326e-05	2.381e-05	2.37462e-05	1.83239	0.0455864	0.999361	2.57966	1.36718
					570.2414695	42.663	NEG									1.01942e-05	5.7543e-06	6.4849e-09	5.31833e-06	1.57905e-05	1.66824e-05	1.47544e-05	1.57424e-05	1.3706	0.0255061	0.999361	2.96003	1.56561
					575.1100944	384.24	NEG									3.77612e-06	2.6956e-06	2.3885e-06	2.95341e-06	4.17581e-06	4.05271e-06	4.65673e-06	4.29508e-06	1.95551	0.0432171	0.999361	1.45428	0.540306
			PhosphoribosylformiminoAICAR-phosphate;Phosphoribulosylformimino-AICAR-P;5-(5-Phospho-D-ribosylaminoformimino)-1-(5-phosphoribosyl)-imidazole-4-carboxamide;N-(5'-Phospho-D-ribosylformimino)-5-amino-1-(5''-phospho-D-ribosyl)-4-imidazolecarboxamide;N-(5'-Phosphoribosylformimino)-5-amino-1-(5''-phosphoribosyl)-4-imidazolecarboxamide;Phosphoribosyl-formimino-AICAR-phosphate;1-(5-Phosphoribosyl)-5-[(5…	20.7853034047082;20.7853034047082;20.7853034047082;20.7853034047082	576.3362615	179.272	NEG									4.54142e-05	0.000100849	0.000118083	8.81156e-05	3.41474e-05	1.07338e-05	2.55475e-05	2.34762e-05	1.98255	0.0480829	0.999361	0.266425	-1.9082
			Norrubrofusarin 6-beta-gentiobioside;Asperuloside tetraacetate	-21.4207997241574;-21.4718156653995	581.1360023	187.553	NEG									7.65308e-05	7.26322e-05	6.24732e-05	7.05454e-05	9.50386e-05	0.000113359	9.25742e-05	0.000100324	2.11466	0.0186624	0.999361	1.42212	0.50804
			Cucurbitacin C;Cucurbitacin C;Cucurbitacin Q;Montanin;23,24-Dihydrocucurbitacin B	9.06868344681593;9.10169971580217;9.10169971580217;9.10169971580217;9.10169971580217	581.3048613	144.382	NEG									0.000139559	0.000268131	0.000166345	0.000191345	8.59135e-05	8.5959e-05	3.19421e-05	6.79382e-05	1.93208	0.0457835	0.999361	0.355056	-1.49388
					592.3305848	194.91	NEG									2.58672e-06	4.85059e-06	3.37625e-06	3.60452e-06	1.66668e-06	6.83583e-07	1.06173e-06	1.13733e-06	2.08031	0.0269148	0.999361	0.315529	-1.66416
					623.1092049	43.619	NEG									3.03044e-05	2.85287e-05	3.5494e-05	3.14424e-05	2.66111e-05	2.36395e-05	2.02777e-05	2.35094e-05	1.96399	0.0461005	0.999361	0.747699	-0.419471
			Kanokoside D;Kanokoside D	3.30726026320434;3.36396732857469	623.2572419	203.143	NEG									5.03021e-06	5.59632e-06	5.73202e-06	5.45285e-06	3.49735e-06	6.62929e-09	2.79516e-06	2.09972e-06	1.25866	0.0368059	0.999361	0.385067	-1.37682
					641.1966747	41.348	NEG									2.43226e-05	2.73761e-05	2.21634e-05	2.46207e-05	1.53236e-05	1.59348e-05	1.14191e-05	1.42258e-05	2.1231	0.00738346	0.999361	0.577799	-0.791359
			Pavoninin 1	19.4451626	660.4318614	155.834	NEG									1.15553e-06	1.5555e-06	2.34859e-06	1.68654e-06	6.70889e-07	3.68886e-07	6.24967e-07	5.54914e-07	2.11999	0.0356018	0.999361	0.329025	-1.60373
			Gingerglycolipid B;	-2.44198459959072;	677.3764663	204.469	NEG									1.12141e-05	7.54346e-06	4.51401e-06	7.75719e-06	2.13275e-06	1.89505e-06	1.0746e-06	1.7008e-06	2.07521	0.0367674	0.999361	0.219254	-2.18932
			Gingerglycolipid C;	9.83747304349536;	679.3968445	201.845	NEG									4.99554e-06	4.21479e-06	2.25259e-06	3.82097e-06	1.12318e-06	6.53721e-07	5.12584e-07	7.63162e-07	2.11668	0.0216707	0.999361	0.19973	-2.32388
			Goyaglycoside c;	-0.579071851061698;	683.4071836	157.234	NEG									1.95875e-06	1.57398e-06	3.12065e-06	2.21779e-06	7.58188e-07	9.75957e-07	4.62285e-07	7.32143e-07	2.08004	0.0382716	0.999361	0.330122	-1.59893
					687.16257	26.9085	NEG									1.79738e-05	1.4613e-05	1.76148e-05	1.67339e-05	1.43581e-05	7.63956e-06	8.54436e-06	1.01807e-05	1.86653	0.0499413	0.999361	0.608388	-0.716936
					706.2219158	188.229	NEG									2.43925e-05	2.17251e-05	2.40694e-05	2.33957e-05	2.05402e-05	1.52049e-05	1.61076e-05	1.72843e-05	1.97761	0.0298658	0.999361	0.738781	-0.436782
			Scillipheosidin 3-[glucosyl-(1->2)-rhamnoside];	-2.50855630182211;	707.3339295	113.381	NEG									5.52216e-06	4.00551e-06	7.59113e-06	5.70627e-06	3.1118e-06	2.38856e-06	2.56476e-06	2.68837e-06	2.0659	0.0467524	0.999361	0.471126	-1.08581
					711.3882781	206.384	NEG									9.58724e-07	4.43074e-07	5.064e-07	6.36066e-07	1.81925e-07	1.32806e-07	8.30779e-08	1.32603e-07	2.11544	0.0378772	0.999361	0.208474	-2.26206
					716.3793079	205.0775	NEG									7.69973e-07	3.99869e-07	7.83881e-07	6.51241e-07	3.16567e-07	1.62205e-07	1.26107e-07	2.01626e-07	2.02472	0.031592	0.999361	0.309603	-1.69151
					717.0858858	181.129	NEG									1.76825e-06	2.54499e-06	2.49382e-06	2.26902e-06	1.52339e-06	8.71094e-07	5.90495e-07	9.94995e-07	1.98349	0.0269322	0.999361	0.438513	-1.18931
					739.0708826	35.9205	NEG									1.7898e-05	2.58203e-05	2.04897e-05	2.14027e-05	3.40129e-05	3.14808e-05	4.78236e-05	3.77724e-05	1.98585	0.0428448	0.999361	1.76485	0.819543
					739.2899822	188.847	NEG									1.9234e-06	1.9677e-06	1.67318e-06	1.85476e-06	2.69333e-06	2.64974e-06	2.26912e-06	2.5374e-06	2.10293	0.0138195	0.999361	1.36805	0.452119
			Gingerglycolipid C;	9.83747304349536;	739.4193237	201.698	NEG									1.41606e-05	1.2332e-05	6.46696e-06	1.09865e-05	3.21352e-06	1.72758e-06	1.4704e-06	2.13717e-06	2.12039	0.0206005	0.999361	0.194526	-2.36196
					744.9617645	626.727	NEG									3.90926e-05	1.09174e-05	6.54151e-06	1.88505e-05	5.43548e-05	7.18818e-05	4.33534e-05	5.653e-05	1.88613	0.0457252	0.999361	2.99886	1.58441
			Schidigerasaponin C2;Alliospiroside D;Agavoside B;	22.0231874721696;22.0231874721696;22.0231874721696;	753.4305713	201.689	NEG									4.75629e-07	3.66282e-07	4.1445e-07	4.18787e-07	2.17385e-07	1.03867e-07	1.99641e-07	1.73631e-07	2.04236	0.00662844	0.999361	0.414604	-1.27019
			Patellamide C	-5.509654883	783.2663074	50.086	NEG									2.15616e-06	1.94285e-06	2.24922e-06	2.11608e-06	1.55944e-06	1.5623e-06	1.21694e-06	1.44623e-06	2.10792	0.0101639	0.999361	0.683448	-0.549098
